# Supplementary material for: Identification of Gene Expression and Splicing QTLs in Porcine Muscle Associated with Meat Quality Traits
Source: Animals (Basel). 2025 Apr 24;15(9):1209. doi: 10.3390/ani15091209 (PMC12071002; doi:10.3390/ani15091209)
Supplement: Supplementary file 1 [file animals-15-01209-s001.zip › Supplementary_Table.xlsx]

## Sheet: S1
Table S1. Summary of WGS samples for F2 population.
IDs	Total reads	Total base (bp)	Depth (x)	Mapping rate (%)
F2-1000	153629680	23044452000	9.09	99.75
F2-1001	178297546	26744631900	10.52	99.75
F2-1002	186811394	28021709100	11.01	99.73
F2-1004	185556674	27833501100	10.95	99.73
F2-1006	189024360	28353654000	11.13	99.73
F2-1007	164608368	24691255200	9.71	99.72
F2-1008	172220238	25833035700	10.18	99.76
F2-1009	168060134	25209020100	9.95	99.71
F2-1010	156105282	23415792300	9.23	99.71
F2-1011	151961314	22794197100	8.98	99.72
F2-1012	163734262	24560139300	9.68	99.74
F2-1013	157281428	23592214200	9.29	99.71
F2-1016	161638038	24245705700	9.54	99.69
F2-1017	162600546	24390081900	9.58	99.75
F2-1018	171998156	25799723400	10.17	99.75
F2-1019	167195084	25079262600	9.9	99.73
F2-1020	158676458	23801468700	9.39	99.75
F2-1024	150092694	22513904100	8.89	99.73
F2-1025	186308434	27946265100	11.03	99.73
F2-1027	161549060	24232359000	9.56	99.72
F2-1028	155634430	23345164500	9.21	99.73
F2-1029	168623120	25293468000	9.98	99.74
F2-1030	175436020	26315403000	10.39	99.65
F2-1031	170501122	25575168300	10.11	99.74
F2-1033	160199048	24029857200	9.49	99.72
F2-1034	157429964	23614494600	9.32	99.72
F2-1035	158963378	23844506700	9.42	99.74
F2-1036	174137530	26120629500	10.31	99.74
F2-1037	173895140	26084271000	10.27	99.75
F2-1040	174532260	26179839000	10.34	99.73
F2-1042	183513032	27526954800	10.87	99.76
F2-1044	178966428	26844964200	10.6	99.75
F2-1045	171705232	25755784800	10.17	99.74
F2-1046	180728294	27109244100	10.68	99.69
F2-1047	167054780	25058217000	9.9	99.75
F2-1048	158047652	23707147800	9.35	99.74
F2-1049	171485794	25722869100	10.15	99.73
F2-1050	169774190	25466128500	10.06	99.77
F2-1051	151364424	22704663600	8.96	99.76
F2-1053	158202880	23730432000	9.37	99.74
F2-1054	171234564	25685184600	10.15	99.74
F2-1055	152657134	22898570100	9.04	99.78
F2-1057	193795516	29069327400	11.49	99.74
F2-1058	215217186	32282577900	12.76	99.71
F2-1059	243433506	36515025900	14.43	99.71
F2-1060	248138564	37220784600	14.71	99.7
F2-1061	238513726	35777058900	14.12	99.74
F2-1062	234287238	35143085700	13.89	99.73
F2-1063	231274784	34691217600	13.7	99.7
F2-1065	250409856	37561478400	14.83	99.7
F2-1066	203743276	30561491400	12.07	99.69
F2-1067	226075126	33911268900	13.39	99.71
F2-1068	206742048	31011307200	12.25	99.72
F2-1069	210227794	31534169100	12.45	99.72
F2-1070	216758658	32513798700	12.85	99.71
F2-1071	229208296	34381244400	13.56	99.71
F2-1072	224181930	33627289500	13.28	99.71
F2-1073	198522844	29778426600	11.76	99.72
F2-1074	221046498	33156974700	13.07	99.69
F2-1075	175009772	26251465800	10.37	99.73
F2-1076	172874684	25931202600	10.21	99.71
F2-1078	177665780	26649867000	10.5	99.72
F2-1079	184840562	27726084300	10.94	99.71
F2-1080	177191374	26578706100	10.47	99.69
F2-1081	177084534	26562680100	10.48	99.71
F2-1082	179969232	26995384800	10.66	99.73
F2-1083	196266996	29440049400	11.61	99.69
F2-1084	230672282	34600842300	13.66	99.69
F2-1086	219722834	32958425100	13	99.69
F2-1090	201999344	30299901600	11.95	99.69
F2-1091	214297120	32144568000	12.67	99.68
F2-1092	203619560	30542934000	12.04	99.65
F2-1094	251930628	37789594200	14.91	99.69
F2-1095	260682190	39102328500	15.43	99.68
F2-1096	222248186	33337227900	13.17	99.69
F2-1097	244572188	36685828200	14.5	99.71
F2-1098	254624610	38193691500	15.08	99.66
F2-1100	226980204	34047030600	13.46	99.7
F2-1102	249321162	37398174300	14.78	99.71
F2-1103	252496836	37874525400	14.95	99.66
F2-1104	218823892	32823583800	12.97	99.73
F2-1106	199033942	29855091300	11.8	99.73
F2-1107	199256668	29888500200	11.76	99.68
F2-1110	202643100	30396465000	12	99.67
F2-1112	216856558	32528483700	12.85	99.72
F2-1113	184120710	27618106500	10.92	99.71
F2-1117	169207074	25381061100	10.01	99.7
F2-1118	192107048	28816057200	11.37	99.72
F2-1120	184632692	27694903800	10.92	99.72
F2-1121	168792732	25318909800	9.99	99.73
F2-1122	174000482	26100072300	10.3	99.73
F2-1123	185090958	27763643700	10.92	99.7
F2-1124	173660624	26049093600	10.24	99.7
F2-1126	175403200	26310480000	10.38	99.7
F2-1127	220927110	33139066500	13.08	99.73
F2-1128	179797922	26969688300	10.6	99.73
F2-1129	190707150	28606072500	11.28	99.72
F2-1131	181783742	27267561300	10.72	99.69
F2-1132	190790304	28618545600	11.28	99.68
F2-1133	183144626	27471693900	10.86	99.74
F2-1134	218075562	32711334300	12.91	99.7
F2-1135	185193712	27779056800	10.96	99.71
F2-1136	207191330	31078699500	12.28	99.71
F2-1137	203283976	30492596400	12.04	99.7
F2-1139	212224832	31833724800	12.57	99.72
F2-1140	244400834	36660125100	14.47	99.71
F2-1141	171484988	25722748200	10.16	99.74
F2-1142	183571172	27535675800	10.88	99.73
F2-1144	187308124	28096218600	11.09	99.72
F2-1145	197999532	29699929800	11.72	99.73
F2-1148	183403118	27510467700	10.86	99.73
F2-1149	204594686	30689202900	12.12	99.72
F2-1150	221091734	33163760100	13.09	99.71
F2-1152	199925846	29988876900	11.84	99.7
F2-1153	215041852	32256277800	12.74	99.74
F2-1155	209742214	31461332100	12.41	99.7
F2-1156	191863088	28779463200	11.37	99.73
F2-1159	223850382	33577557300	13.25	99.7
F2-1162	202545686	30381852900	12	99.7
F2-1163	227347334	34102100100	13.46	99.72
F2-1164	198554414	29783162100	11.77	99.73
F2-1166	219133718	32870057700	12.97	99.71
F2-1167	233093532	34964029800	13.79	99.7
F2-1169	206011742	30901761300	12.21	99.7
F2-1171	225737978	33860696700	13.34	99.69
F2-1173	244691150	36703672500	14.46	99.72
F2-1175	197806404	29670960600	11.68	99.73
F2-1176	186295816	27944372400	11.03	99.7
F2-1179	187717440	28157616000	11.13	99.74
F2-1180	204806692	30721003800	12.14	99.74
F2-1181	222579182	33386877300	13.17	99.75
F2-1182	217136698	32570504700	12.88	99.72
F2-1183	207331558	31099733700	12.27	99.73
F2-1184	188921150	28338172500	11.2	99.73
F2-1185	207938844	31190826600	12.33	99.74
F2-1186	220525946	33078891900	13.08	99.74
F2-1187	193449832	29017474800	11.47	99.74
F2-1188	216774670	32516200500	12.86	99.75
F2-1190	227577758	34136663700	13.47	99.74
F2-1191	211059766	31658964900	12.48	99.74
F2-1192	229361298	34404194700	13.58	99.73
F2-1193	252591908	37888786200	14.95	99.74
F2-1194	242973356	36446003400	14.38	99.74
F2-1197	237092808	35563921200	14.04	99.74
F2-1199	224681184	33702177600	13.31	99.76
F2-1200	209871990	31480798500	12.39	99.71
F2-1201	231737284	34760592600	13.72	99.75
F2-1202	190982298	28647344700	11.31	99.73
F2-1203	186349942	27952491300	11.04	99.77
F2-1204	200958798	30143819700	11.9	99.74
F2-1205	203245982	30486897300	12.04	99.74
F2-1206	206843928	31026589200	12.25	99.74
F2-1207	217762738	32664410700	12.89	99.73
F2-1208	260288212	39043231800	15.4	99.74
F2-1209	256259916	38438987400	15.17	99.7
F2-1210	225390078	33808511700	13.34	99.72
F2-1212	188380010	28257001500	11.16	99.72
F2-1214	239692910	35953936500	14.18	99.7
F2-1215	244920264	36738039600	14.5	99.72
F2-1216	218882724	32832408600	12.97	99.76
F2-1217	216995638	32549345700	12.86	99.77
F2-1220	225605190	33840778500	13.36	99.75
F2-1224	211343610	31701541500	12.53	99.77
F2-1226	187445810	28116871500	11.11	99.75
F2-1227	221295242	33194286300	13.11	99.76
F2-1228	207062250	31059337500	12.27	99.75
F2-1238	231387416	34708112400	13.71	99.76
F2-1240	224838790	33725818500	13.33	99.76
F2-1246	203933080	30589962000	12.08	99.75
F2-1248	207643178	31146476700	12.32	99.75
F2-1251	184793106	27718965900	10.96	99.74
F2-1268	217517864	32627679600	12.9	99.77
F2-1270	175990250	26398537500	10.42	99.77
F2-1272	199406860	29911029000	11.81	99.73
F2-1358	915163704	137274555600	54.29	99.75
F2-1360	800265044	120039756600	47.44	99.76
F2-1362	774438588	116165788200	45.89	99.74
F2-1364	992880304	148932045600	58.87	99.74
F2-1366	746789442	112018416300	44.3	99.76
F2-1368	824776434	123716465100	48.94	99.74
F2-1370	201672972	30250945800	11.96	99.77
F2-1372	219879070	32981860500	13.03	99.79
F2-1374	226840666	34026099900	13.43	99.74
F2-1375	968396924	145259538600	57.4	99.75
F2-1376	223538070	33530710500	13.25	99.79
F2-1377	754945282	113241792300	44.74	99.76
F2-1378	185938262	27890739300	11.03	99.76
F2-1379	778557206	116783580900	46.14	99.73
F2-1380	209560336	31434050400	12.43	99.72
F2-1381	832917440	124937616000	49.41	99.77
F2-1382	214805752	32220862800	12.74	99.75
F2-1383	848100678	127215101700	50.33	99.76
F2-1384	212929824	31939473600	12.62	99.74
F2-1386	204974158	30746123700	12.16	99.76
F2-1388	205126148	30768922200	12.14	99.74
F2-1389	809952718	121492907700	47.99	99.74
F2-1390	250171728	37525759200	14.83	99.76
F2-1391	804982772	120747415800	47.71	99.77
F2-1392	217036288	32555443200	12.86	99.74
F2-1394	184028562	27604284300	10.91	99.74
F2-1396	242059622	36308943300	14.35	99.78
F2-1398	207297006	31094550900	12.28	99.79
F2-1401	234196402	35129460300	13.87	99.74
F2-1402	178432878	26764931700	10.58	99.78
F2-1403	167932172	25189825800	9.95	99.76
F2-1404	165947232	24892084800	9.83	99.75
F2-1405	199062228	29859334200	11.8	99.77
F2-1406	198065676	29709851400	11.74	99.77
F2-1407	214597672	32189650800	12.73	99.77
F2-1408	168373786	25256067900	9.99	99.79
F2-1409	183671802	27550770300	10.89	99.78
F2-1410	176348332	26452249800	10.46	99.72
F2-1411	151088512	22663276800	8.95	99.8
F2-1412	188693872	28304080800	11.15	99.84
F2-1415	160796256	24119438400	9.51	99.78
F2-1416	188219890	28232983500	11.13	99.8
F2-1417	167652974	25147946100	9.92	99.82
F2-1418	158745458	23811818700	9.39	99.77
F2-1419	165441802	24816270300	9.79	99.82
F2-1420	166490362	24973554300	9.86	99.73
F2-1421	161805784	24270867600	9.58	99.81
F2-1422	180581470	27087220500	10.7	99.81
F2-1424	191008962	28651344300	11.33	99.76
F2-1425	150531702	22579755300	8.92	99.81
F2-1427	190613074	28591961100	11.29	99.8
F2-1429	191554168	28733125200	11.35	99.82
F2-1431	204459210	30668881500	12.1	99.78
F2-1433	196133198	29419979700	11.61	99.79
F2-1435	164389888	24658483200	9.7	99.71
F2-1454	161905524	24285828600	9.59	99.76
F2-1456	187758736	28163810400	11.13	99.8
F2-1458	182357578	27353636700	10.82	99.81
F2-1460	168217580	25232637000	9.93	99.8
F2-1462	194070948	29110642200	11.48	99.78
F2-1464	179322480	26898372000	10.62	99.78
F2-1481	153957126	23093568900	9.12	99.79
F2-1483	179437292	26915593800	10.64	99.79
F2-1485	180313202	27046980300	10.69	99.8
F2-1489	158324132	23748619800	9.38	99.73
F2-1491	160999268	24149890200	9.56	99.82
F2-1493	194923706	29238555900	11.56	99.78
F2-1495	183554384	27533157600	10.89	99.78
F2-1497	193293272	28993990800	11.47	99.78
F2-1501	199593670	29939050500	11.84	99.8
F2-1503	192377174	28856576100	11.41	99.79
F2-1505	180464888	27069733200	10.72	99.8
F2-1508	186049592	27907438800	11.04	99.77
F2-1512	156663164	23499474600	9.3	99.78
F2-1518	190262356	28539353400	11.29	99.76
F2-1520	152887764	22933164600	9.08	99.82
F2-1522	152023138	22803470700	9.03	99.79
F2-1526	181257078	27188561700	10.75	99.8
F2-1528	161444862	24216729300	9.57	99.82
F2-1530	521530874	78229631100	30.94	99.73
F2-1532	473554114	71033117100	27.93	99.7
F2-1534	471793176	70768976400	27.82	99.71
F2-1536	442952154	66442823100	26.1	99.7
F2-1538	417947032	62692054800	24.73	99.71
F2-1540	438695846	65804376900	25.99	99.71
F2-1542	156544436	23481665400	9.28	99.82
F2-1544	163487538	24523130700	9.71	99.76
F2-1546	154728780	23209317000	9.18	99.8
F2-1561	219889898	32983484700	13.03	99.77
F2-1563	239047138	35857070700	14.18	99.75
F2-1567	232757516	34913627400	13.8	99.72
F2-1569	232873016	34930952400	13.81	99.71
F2-1573	194761178	29214176700	11.52	99.8
F2-1581	167454020	25118103000	9.91	99.77
F2-1583	162553404	24383010600	9.61	99.8
F2-1585	175029374	26254406100	10.36	99.82
F2-1587	160192060	24028809000	9.47	99.79
F2-1589	161840402	24276060300	9.57	99.79
F2-1740	218382200	32757330000	12.92	99.81
F2-1742	160478322	24071748300	9.48	99.77
F2-1743	201250052	30187507800	11.91	99.74
F2-1744	150697538	22604630700	8.9	99.8
F2-1745	161950322	24292548300	9.59	99.77
F2-1746	193777126	29066568900	11.43	99.79
F2-1747	151127798	22669169700	8.92	99.79
F2-1748	167711228	25156684200	9.9	99.8
F2-1749	191430364	28714554600	11.33	99.77
F2-1750	157842510	23676376500	9.32	99.79
F2-1751	160579922	24086988300	9.48	99.79
F2-1754	166898074	25034711100	9.85	99.78
F2-1880	182852580	27427887000	10.81	99.75
F2-1882	170961034	25644155100	10.09	99.65
F2-1884	173567342	26035101300	10.25	99.78
F2-1886	176212684	26431902600	10.4	99.78
F2-1890	160671100	24100665000	9.51	99.76
F2-1892	172383250	25857487500	10.22	99.75
F2-1898	173731354	26059703100	10.29	99.77
F2-1919	174276550	26141482500	10.32	99.76
F2-1923	284747914	42712187100	16.86	99.73
F2-1925	209734788	31460218200	12.43	99.75
F2-1927	178079516	26711927400	10.56	99.75
F2-1931	180547038	27082055700	10.71	99.74
F2-205	220933908	33140086200	13.09	99.73
F2-207	204288356	30643253400	12.11	99.74
F2-2076	161111960	24166794000	9.53	99.79
F2-2078	181323986	27198597900	10.76	99.78
F2-2080	174937738	26240660700	10.38	99.78
F2-2082	204746552	30711982800	12.14	99.79
F2-2084	219587658	32938148700	13.02	99.81
F2-2088	206539862	30980979300	12.23	99.77
F2-2090	217383914	32607587100	12.88	99.77
F2-2092	204786342	30717951300	12.13	99.78
F2-2103	203738502	30560775300	12.06	99.79
F2-2105	213992812	32098921800	12.68	99.79
F2-2107	211678962	31751844300	12.55	99.8
F2-2111	201813406	30272010900	11.95	99.81
F2-213	485908378	72886256700	28.82	99.74
F2-215	487160710	73074106500	28.9	99.71
F2-225	206873128	31030969200	12.26	99.72
F2-2256	158289354	23743403100	9.37	99.73
F2-2258	157910032	23686504800	9.34	99.73
F2-2260	168662770	25299415500	10	99.7
F2-2262	192822260	28923339000	11.41	99.74
F2-2264	205869710	30880456500	12.21	99.76
F2-2266	177407898	26611184700	10.52	99.75
F2-2268	177787462	26668119300	10.51	99.73
F2-2270	188868790	28330318500	11.17	99.57
F2-231	203550652	30532597800	12.08	99.73
F2-235	240084902	36012735300	14.23	99.73
F2-2354	231104720	34665708000	13.69	99.75
F2-2356	216979544	32546931600	12.87	99.75
F2-2358	180851272	27127690800	10.72	99.75
F2-2362	191157148	28673572200	11.33	99.74
F2-2364	203075144	30461271600	12.05	99.77
F2-2366	186689340	28003401000	11.09	99.77
F2-2370	196204536	29430680400	11.64	99.74
F2-2372	192387898	28858184700	11.39	99.73
F2-2374	194309922	29146488300	11.52	99.75
F2-2376	180410918	27061637700	10.69	99.74
F2-2378	181938224	27290733600	10.79	99.74
F2-239	195925400	29388810000	11.62	99.73
F2-241	192196866	28829529900	11.41	99.72
F2-243	187421054	28113158100	11.09	99.72
F2-245	183735672	27560350800	10.89	99.72
F2-247	171619012	25742851800	10.19	99.73
F2-249	219871786	32980767900	13.02	99.69
F2-251	180244660	27036699000	10.69	99.7
F2-253	195883666	29382549900	11.63	99.73
F2-255	196302990	29445448500	11.65	99.71
F2-257	219942698	32991404700	13.05	99.75
F2-259	243672378	36550856700	14.44	99.73
F2-267	248258844	37238826600	14.73	99.7
F2-271	228092480	34213872000	13.54	99.73
F2-279	237958996	35693849400	14.06	99.53
F2-291	232016836	34802525400	13.75	99.64
F2-297	283511388	42526708200	16.81	99.72
F2-301	215349982	32302497300	12.78	99.73
F2-309	231726014	34758902100	13.74	99.75
F2-313	240363532	36054529800	14.25	99.72
F2-319	189724554	28458683100	11.25	99.72
F2-321	234367144	35155071600	13.88	99.72
F2-329	231468944	34720341600	13.74	99.74
F2-331	246815514	37022327100	14.6	99.7
F2-337	211269966	31690494900	12.5	99.75
F2-339	273665162	41049774300	16.22	99.75
F2-351	225823782	33873567300	13.4	99.73
F2-353	260671426	39100713900	15.46	99.76
F2-359	229888972	34483345800	13.6	99.7
F2-363	228027260	34204089000	13.51	99.7
F2-365	213996268	32099440200	12.67	99.72
F2-367	181779490	27266923500	10.79	99.75
F2-369	213445080	32016762000	12.66	99.71
F2-379	486587294	72988094100	28.88	99.72
F2-385	487697880	73154682000	28.92	99.69
F2-399	208047972	31207195800	12.32	99.69
F2-401	226783306	34017495900	13.41	99.68
F2-413	218501878	32775281700	12.94	99.71
F2-417	216760078	32514011700	12.81	99.72
F2-421	222400708	33360106200	13.14	99.73
F2-429	168000232	25200034800	9.94	99.7
F2-431	191995036	28799255400	11.36	99.7
F2-439	177653518	26648027700	10.48	99.64
F2-441	200735018	30110252700	11.84	99.67
F2-455	423019554	63452933100	25.03	99.68
F2-461	449336344	67400451600	26.56	99.62
F2-467	235444022	35316603300	13.94	99.69
F2-471	189026980	28354047000	11.18	99.66
F2-479	616088622	92413293300	36.51	99.71
F2-489	518587336	77788100400	30.73	99.7
F2-493	213839574	32075936100	12.63	99.68
F2-495	177998040	26699706000	10.52	99.73
F2-501	174744534	26211680100	10.36	99.71
F2-503	171186422	25677963300	10.12	99.68
F2-505	150992146	22648821900	8.94	99.72
F2-507	186981456	28047218400	11.08	99.73
F2-509	179914180	26987127000	10.66	99.73
F2-511	188606466	28290969900	11.17	99.73
F2-517	161145654	24171848100	9.51	99.53
F2-519	169284584	25392687600	10.03	99.74
F2-523	180281088	27042163200	10.68	99.73
F2-527	159138442	23870766300	9.43	99.7
F2-529	216094832	32414224800	12.78	99.7
F2-533	174035830	26105374500	10.31	99.72
F2-535	153096884	22964532600	9.06	99.62
F2-539	160198776	24029816400	9.49	99.7
F2-541	170721926	25608288900	10.1	99.66
F2-543	169689746	25453461900	10.06	99.7
F2-545	159508380	23926257000	9.45	99.69
F2-547	177483612	26622541800	10.52	99.7
F2-549	187058194	28058729100	11.07	99.7
F2-553	169973382	25496007300	10.06	99.72
F2-555	175631832	26344774800	10.39	99.7
F2-557	175339824	26300973600	10.37	99.56
F2-559	160848770	24127315500	9.53	99.72
F2-561	198639154	29795873100	11.78	99.73
F2-567	156390100	23458515000	9.25	99.65
F2-571	160642628	24096394200	9.5	99.61
F2-577	193468262	29020239300	11.45	99.71
F2-579	177416172	26612425800	10.5	99.72
F2-581	155353312	23302996800	9.2	99.73
F2-583	182571774	27385766100	10.77	99.47
F2-585	189268888	28390333200	11.2	99.62
F2-587	166892368	25033855200	9.8	99.39
F2-591	160371602	24055740300	9.48	99.62
F2-593	185446508	27816976200	10.99	99.71
F2-595	165865072	24879760800	9.83	99.73
F2-599	161573238	24235985700	9.57	99.73
F2-601	183605026	27540753900	10.88	99.72
F2-603	164657078	24698561700	9.75	99.7
F2-605	157915112	23687266800	9.36	99.73
F2-607	193846506	29076975900	11.49	99.74
F2-609	176310240	26446536000	10.45	99.73
F2-611	159354276	23903141400	9.44	99.67
F2-617	172522398	25878359700	10.23	99.71
F2-619	174708596	26206289400	10.35	99.71
F2-621	170904100	25635615000	10.12	99.71
F2-625	176073952	26411092800	10.41	99.71
F2-633	156643864	23496579600	9.27	99.74
F2-635	172179966	25826994900	10.18	99.72
F2-637	198299818	29744972700	11.71	99.67
F2-639	165716476	24857471400	9.81	99.69
F2-641	169928934	25489340100	10.05	99.54
F2-643	159616880	23942532000	9.45	99.67
F2-645	151531888	22729783200	8.98	99.71
F2-647	167466246	25119936900	9.89	99.47
F2-649	156033616	23405042400	9.24	99.72
F2-651	176760014	26514002100	10.44	99.61
F2-657	177335636	26600345400	10.49	99.75
F2-659	179361982	26904297300	10.6	99.77
F2-665	193629818	29044472700	11.44	99.78
F2-667	169061718	25359257700	10.01	99.75
F2-671	170872678	25630901700	10.11	99.72
F2-673	195893898	29384084700	11.61	99.72
F2-675	214290494	32143574100	12.69	99.67
F2-677	221429232	33214384800	13.11	99.66
F2-679	179264240	26889636000	10.6	99.68
F2-681	218905448	32835817200	12.96	99.68
F2-683	204052472	30607870800	12.08	99.66
F2-685	186606558	27990983700	11.01	99.67
F2-687	167031140	25054671000	9.87	99.67
F2-689	168123552	25218532800	9.96	99.72
F2-693	164263736	24639560400	9.7	99.68
F2-695	187886944	28183041600	11.09	99.68
F2-697	201556172	30233425800	11.9	99.69
F2-705	220849364	33127404600	13.06	99.73
F2-707	214098246	32114736900	12.63	99.68
F2-709	217540590	32631088500	12.83	99.68
F2-711	187453690	28118053500	11.05	99.64
F2-715	167174046	25076106900	9.85	99.67
F2-717	194426564	29163984600	11.46	99.66
F2-721	217684142	32652621300	12.87	99.68
F2-723	196724250	29508637500	11.63	99.69
F2-725	237792176	35668826400	14.06	99.69
F2-727	221688022	33253203300	13.1	99.68
F2-729	183077556	27461633400	10.83	99.7
F2-731	220197922	33029688300	13.02	99.69
F2-733	204337498	30650624700	12.08	99.68
F2-735	219873270	32980990500	13.01	99.71
F2-737	218042940	32706441000	12.88	99.66
F2-739	178315470	26747320500	10.54	99.67
F2-741	191866786	28780017900	11.35	99.7
F2-743	201825124	30273768600	11.93	99.68
F2-745	206512904	30976935600	12.22	99.68
F2-747	192109054	28816358100	11.36	99.67
F2-749	211077652	31661647800	12.49	99.7
F2-751	179882510	26982376500	10.64	99.72
F2-753	187257272	28088590800	11.05	99.71
F2-757	170960300	25644045000	10.09	99.69
F2-761	181188480	27178272000	10.73	99.73
F2-763	228633238	34294985700	13.52	99.69
F2-765	186492064	27973809600	11.03	99.72
F2-767	182163444	27324516600	10.72	99.69
F2-769	176209606	26431440900	10.42	99.73
F2-771	172986578	25947986700	10.23	99.74
F2-773	167199316	25079897400	9.83	99.69
F2-775	173439776	26015966400	10.17	99.64
F2-777	171560790	25734118500	10.12	99.7
F2-779	195577438	29336615700	11.54	99.72
F2-781	175761278	26364191700	10.34	99.67
F2-785	183053136	27457970400	10.79	99.7
F2-787	174822886	26223432900	10.31	99.72
F2-789	180807096	27121064400	10.67	99.7
F2-793	183836834	27575525100	10.87	99.71
F2-795	194030220	29104533000	11.47	99.71
F2-797	178678326	26801748900	10.57	99.69
F2-799	182056538	27308480700	10.79	99.72
F2-801	180873622	27131043300	10.7	99.7
F2-900	222947042	33442056300	13.18	99.71
F2-902	211255692	31688353800	12.5	99.74
F2-903	173839578	26075936700	10.27	99.71
F2-904	216507744	32476161600	12.79	99.68
F2-906	232794032	34919104800	13.74	99.71
F2-907	182531106	27379665900	10.79	99.72
F2-908	197170052	29575507800	11.66	99.7
F2-909	206281742	30942261300	12.2	99.71
F2-910	248894340	37334151000	14.73	99.72
F2-911	161688076	24253211400	9.56	99.67
F2-912	201665930	30249889500	11.93	99.72
F2-913	224174330	33626149500	13.25	99.7
F2-914	193829528	29074429200	11.45	99.67
F2-915	173132850	25969927500	10.23	99.7
F2-916	201585596	30237839400	11.92	99.69
F2-917	200979420	30146913000	11.88	99.72
F2-918	238886546	35832981900	14.12	99.67
F2-919	201418882	30212832300	11.91	99.68
F2-920	183479194	27521879100	10.84	99.65
F2-922	184102304	27615345600	10.9	99.7
F2-923	195256466	29288469900	11.54	99.69
F2-924	194072948	29110942200	11.47	99.69
F2-926	184673160	27700974000	10.91	99.66
F2-927	242116962	36317544300	14.31	99.69
F2-928	179946556	26991983400	10.64	99.67
F2-929	178787588	26818138200	10.57	99.68
F2-930	202679898	30401984700	11.99	99.66
F2-931	210727196	31609079400	12.45	99.66
F2-932	197977906	29696685900	11.71	99.68
F2-934	193809390	29071408432	11.63	99.68
F2-935	236294182	35444127300	13.98	99.67
F2-937	221993912	33299086800	13.13	99.69
F2-938	202403338	30360500700	11.98	99.7
F2-939	206063308	30909496200	12.2	99.68
F2-940	179335608	26900341200	10.62	99.69
F2-941	189804798	28470719700	11.21	99.65
F2-942	214373886	32156082900	12.7	99.7
F2-943	213499288	32024893200	12.61	99.69
F2-945	172088952	25813342800	10.17	99.72
F2-946	184618028	27692704200	10.91	99.72
F2-948	181126682	27169002300	10.73	99.74
F2-950	174944210	26241631500	10.36	99.7
F2-951	222379038	33356855700	13.11	99.67
F2-952	194953324	29242998600	11.51	99.7
F2-953	184760202	27714030300	10.92	99.72
F2-955	173513998	26027099700	10.26	99.73
F2-956	176621782	26493267300	10.41	99.7
F2-957	156442436	23466365400	9.22	99.68
F2-958	175279460	26291919000	10.32	99.66
F2-959	183006230	27450934500	10.8	99.69
F2-960	167049556	25057433400	9.87	99.71
F2-961	177014782	26552217300	10.43	99.69
F2-962	167795888	25169383200	9.89	99.69
F2-963	208187134	31228070100	12.29	99.72
F2-964	171803978	25770596700	10.14	99.7
F2-967	174882384	26232357600	10.3	99.67
F2-969	188777226	28316583900	11.16	99.7
F2-970	178416890	26762533500	10.54	99.74
F2-972	236193234	35428985100	13.95	99.74
F2-973	173482334	26022350100	10.25	99.73
F2-974	196225788	29433868200	11.62	99.73
F2-975	231905746	34785861900	13.73	99.74
F2-977	202294442	30344166300	11.96	99.63
F2-978	176975498	26546324700	10.48	99.72
F2-979	170295366	25544304900	10.04	99.76
F2-980	173254852	25988227800	10.22	99.79
F2-981	188906018	28335902700	11.15	99.79
F2-983	176811852	26521777800	10.45	99.79
F2-984	177427266	26614089900	10.5	99.75
F2-985	150078210	22511731500	8.86	99.74
F2-987	189874324	28481148600	11.23	99.76
F2-988	159458194	23918729100	9.41	99.76
F2-989	175897878	26384681700	10.4	99.75
F2-990	201835652	30275347800	11.94	99.75
F2-992	184646398	27696959700	10.93	99.75
F2-993	157987506	23698125900	9.35	99.76
F2-995	159873636	23981045400	9.46	99.74
F2-996	164423748	24663562200	9.72	99.74
F2-997	162235600	24335340000	9.6	99.74
F2-998	151366684	22705002600	8.95	99.74
F2-999	160794822	24119223300	9.52	99.73

## Sheet: S2
Table S2. Summary of RNA-seq samples for F2 population.
IDs	Total reads	Total base (bp)	Mapping rate (%)
F2-1000	64080682	9612102300	95.47
F2-1001	62296592	9344488800	95.49
F2-1002	75131986	11269797900	96.26
F2-1004	81545610	12231841500	95.66
F2-1006	73811530	11071729500	97.25
F2-1007	68919576	10337936400	96.78
F2-1008	90948370	13642255500	95.78
F2-1009	96752484	14512872600	95.93
F2-1010	62611372	9391705800	96.76
F2-1011	71368872	10705330800	96.84
F2-1012	96793970	14519095500	96.7
F2-1013	85638760	12845814000	96.19
F2-1016	84876204	12731430600	94.41
F2-1017	64288666	9643299900	97.03
F2-1018	62083598	9312539700	97.22
F2-1019	69823122	10473468300	96.89
F2-1020	82422096	12363314400	94.53
F2-1024	76118240	11417736000	96.43
F2-1025	69154738	10373210700	96.38
F2-1027	72775550	10916332500	96.75
F2-1028	67382730	10107409500	97.16
F2-1029	74603770	11190565500	96.94
F2-1030	61397180	9209577000	96.63
F2-1031	65070986	9760647900	96.37
F2-1033	66649144	9997371600	97.3
F2-1034	80448778	12067316700	95.57
F2-1035	69732210	10459831500	97.11
F2-1036	60104558	9015683700	96.94
F2-1037	74610866	11191629900	95.6
F2-1040	80408108	12061216200	95.86
F2-1042	94615430	14192314500	95.65
F2-1044	101087278	15163091700	95.37
F2-1045	92637550	13895632500	95.81
F2-1046	78877596	11831639400	96.07
F2-1047	97967432	14695114800	95.73
F2-1048	86133290	12919993500	94.8
F2-1049	75524302	11328645300	95.42
F2-1050	68688796	10303319400	96.04
F2-1051	73362932	11004439800	95.7
F2-1053	86710576	13006586400	95.39
F2-1054	77349812	11602471800	96.02
F2-1055	76722438	11508365700	95.22
F2-1057	83630994	12544649100	96.02
F2-1058	86741756	13011263400	95.35
F2-1059	89866902	13480035300	96.1
F2-1060	90360482	13554072300	95.71
F2-1061	93339846	14000976900	95.2
F2-1062	100034402	15005160300	95.96
F2-1063	96973152	14545972800	94.67
F2-1065	77336508	11600476200	95.96
F2-1066	62702400	9405360000	97.21
F2-1067	80927164	12139074600	95.5
F2-1068	86392056	12958808400	96.25
F2-1069	88633584	13295037600	96.27
F2-1070	69735682	10460352300	95.54
F2-1071	89991124	13498668600	95.44
F2-1072	84382860	12657429000	96.13
F2-1073	78868004	11830200600	95.66
F2-1074	83277066	12491559900	96.22
F2-1075	85231914	12784787100	94.92
F2-1076	61577052	9236557800	97.13
F2-1078	75199006	11279850900	95.37
F2-1079	86111166	12916674900	95.47
F2-1080	93498786	14024817900	95.08
F2-1081	93475618	14021342700	95.52
F2-1082	80341358	12051203700	95.66
F2-1083	89955124	13493268600	95.55
F2-1084	83821548	12573232200	95.31
F2-1086	72355826	10853373900	95.43
F2-1090	79727730	11959159500	93.62
F2-1091	83097462	12464619300	95.59
F2-1092	90875554	13631333100	95.35
F2-1094	83065726	12459858900	96.11
F2-1095	68886030	10332904500	95.91
F2-1096	88067372	13210105800	96.09
F2-1097	80121864	12018279600	95.15
F2-1098	88486222	13272933300	95.23
F2-1100	68194706	10229205900	95.39
F2-1102	85885796	12882869400	96.23
F2-1103	77726444	11658966600	95.69
F2-1104	91330788	13699618200	95.25
F2-1106	106679612	16001941800	95.89
F2-1107	84560858	12684128700	94.8
F2-1110	85490352	12823552800	95.28
F2-1112	74542050	11181307500	94.98
F2-1113	75241440	11286216000	96.3
F2-1117	78885314	11832797100	96.2
F2-1118	74518714	11177807100	96.28
F2-1120	86541718	12981257700	96.09
F2-1121	63787352	9568102800	97.93
F2-1122	89506924	13426038600	96.59
F2-1123	84322978	12648446700	97.22
F2-1124	70193122	10528968300	96.97
F2-1126	91914102	13787115300	95.49
F2-1127	73814006	11072100900	97.81
F2-1128	64408204	9661230600	96.64
F2-1129	91155492	13673323800	96.06
F2-1131	87959100	13193865000	96.4
F2-1132	77405778	11610866700	97.78
F2-1133	91654516	13748177400	96.68
F2-1134	81496350	12224452500	95.74
F2-1135	79934186	11990127900	96.48
F2-1136	80047062	12007059300	96.42
F2-1137	69676324	10451448600	97.18
F2-1139	83839680	12575952000	95.96
F2-1140	80083272	12012490800	96.42
F2-1141	80021040	12003156000	95.95
F2-1142	106899264	16034889600	95.56
F2-1144	66249608	9937441200	97.32
F2-1145	67048882	10057332300	98.29
F2-1148	62650510	9397576500	97.4
F2-1149	76866252	11529937800	96.29
F2-1150	88512852	13276927800	96.65
F2-1152	149672688	22450903200	96.64
F2-1153	77974794	11696219100	96.15
F2-1155	71569736	10735460400	95.99
F2-1156	62605434	9390815100	98.15
F2-1159	94341850	14151277500	95.23
F2-1162	66870158	10030523700	97.91
F2-1163	93175776	13976366400	96.82
F2-1164	70442004	10566300600	96.08
F2-1166	77294590	11594188500	96.8
F2-1167	74324530	11148679500	97.74
F2-1169	66635774	9995366100	97.07
F2-1171	80851366	12127704900	95.96
F2-1173	78015440	11702316000	91.15
F2-1175	72889682	10933452300	96.16
F2-1176	61220436	9183065400	97.23
F2-1179	87522680	13128402000	96.3
F2-1180	62866716	9430007400	97.06
F2-1181	88521004	13278150600	96.49
F2-1182	79291300	11893695000	97.73
F2-1183	76629240	11494386000	98.09
F2-1184	67412852	10111927800	96.06
F2-1185	74206626	11130993900	97.26
F2-1186	63151330	9472699500	96.99
F2-1187	102588308	15388246200	96.47
F2-1188	140734326	21110148900	96.65
F2-1190	93446762	14017014300	96
F2-1191	98031914	14704787100	96.16
F2-1192	73894574	11084186100	95.45
F2-1193	90175718	13526357700	94.9
F2-1194	95536042	14330406300	96.24
F2-1197	73220144	10983021600	96.86
F2-1199	83093038	12463955700	95.41
F2-1200	62503516	9375527400	95.45
F2-1201	98710594	14806589100	95.11
F2-1202	78579900	11786985000	95.51
F2-1203	77667214	11650082100	95.16
F2-1204	75025376	11253806400	95.55
F2-1205	76471248	11470687200	95.44
F2-1206	68273750	10241062500	95.24
F2-1207	107832610	16174891500	94.6
F2-1208	67326686	10099002900	94.6
F2-1209	65123606	9768540900	95.42
F2-1210	87022338	13053350700	95.19
F2-1212	84070454	12610568100	94.16
F2-1214	68666242	10299936300	95.11
F2-1215	108609560	16291434000	96.51
F2-1216	73176962	10976544300	95.43
F2-1217	79581174	11937176100	95.24
F2-1220	91490942	13723641300	94.66
F2-1224	85121028	12768154200	95.11
F2-1226	115104630	17265694500	96.32
F2-1227	71448470	10717270500	94.43
F2-1228	76425042	11463756300	95.52
F2-1238	86889140	13033371000	96.73
F2-1240	95427920	14314188000	95.4
F2-1246	68837528	10325629200	94.83
F2-1248	86326624	12948993600	93.78
F2-1251	78166416	11724962400	92.1
F2-1268	77955384	11693307600	95.46
F2-1270	91223054	13683458100	95.5
F2-1272	75494362	11324154300	95.19
F2-1358	106660998	15999149700	94.29
F2-1360	79562844	11934426600	95.44
F2-1362	89155438	13373315700	95.13
F2-1364	98025652	14703847800	94.86
F2-1366	70308390	10546258500	95.35
F2-1368	82039734	12305960100	95
F2-1370	90072578	13510886700	95.41
F2-1372	77143472	11571520800	94.76
F2-1374	72458788	10868818200	95.52
F2-1375	106384440	15957666000	94.71
F2-1376	80086528	12012979200	95.14
F2-1377	77667680	11650152000	94.93
F2-1378	80819552	12122932800	95.3
F2-1379	74640740	11196111000	95.03
F2-1380	79042934	11856440100	94.11
F2-1381	104044742	15606711300	94.92
F2-1382	86111698	12916754700	94.66
F2-1383	75559206	11333880900	95.13
F2-1384	69195288	10379293200	94.09
F2-1386	86893484	13034022600	95.2
F2-1388	82848438	12427265700	95.25
F2-1389	83441416	12516212400	95.11
F2-1390	79641060	11946159000	95.32
F2-1391	75815684	11372352600	95.88
F2-1392	101424712	15213706800	96.49
F2-1394	92485776	13872866400	96.48
F2-1396	94168964	14125344600	95.63
F2-1398	87781258	13167188700	92.83
F2-1401	80537832	12080674800	95.94
F2-1402	66895366	10034304900	97.24
F2-1403	89673246	13450986900	94.34
F2-1404	99541118	14931167700	96.42
F2-1405	65402252	9810337800	96.24
F2-1406	66595236	9989285400	97.15
F2-1407	73287456	10993118400	96.85
F2-1408	67684656	10152698400	95.13
F2-1409	86344128	12951619200	96.85
F2-1410	105960474	15894071100	95.82
F2-1411	90661128	13599169200	95.67
F2-1412	69246168	10386925200	94.96
F2-1415	100354276	15053141400	96.66
F2-1416	62191178	9328676700	96.5
F2-1417	94329552	14149432800	96.78
F2-1418	72233860	10835079000	96.24
F2-1419	100140978	15021146700	96.32
F2-1420	94807376	14221106400	96.6
F2-1421	60190826	9028623900	96.65
F2-1422	60490434	9073565100	96.32
F2-1424	94340074	14151011100	94.68
F2-1425	63888862	9583329300	96.23
F2-1427	66132700	9919905000	95.87
F2-1429	69033002	10354950300	96.15
F2-1431	85716154	12857423100	95.8
F2-1433	73914160	11087124000	96.31
F2-1435	69658748	10448812200	95.79
F2-1454	73053574	10958036100	95.97
F2-1456	74603102	11190465300	97.04
F2-1458	91836260	13775439000	95.74
F2-1460	70428944	10564341600	96.24
F2-1462	105134748	15770212200	96.09
F2-1464	80917052	12137557800	96.15
F2-1481	98509518	14776427700	95.24
F2-1483	81743242	12261486300	96
F2-1485	71826242	10773936300	96.19
F2-1489	93873386	14081007900	96.48
F2-1491	77480444	11622066600	96.46
F2-1493	87278862	13091829300	96.9
F2-1495	65757494	9863624100	96.6
F2-1497	78502910	11775436500	96.51
F2-1501	100497898	15074684700	96.56
F2-1503	161708688	24256303200	95.82
F2-1505	77638602	11645790300	96.34
F2-1508	72846054	10926908100	96.78
F2-1512	91621020	13743153000	96.71
F2-1518	85907564	12886134600	96.57
F2-1520	120112306	18016845900	96.18
F2-1522	84660034	12699005100	95.63
F2-1526	103789878	15568481700	95.51
F2-1528	68865596	10329839400	95.29
F2-1530	103619896	15542984400	96.81
F2-1532	99522668	14928400200	96.67
F2-1534	88522796	13278419400	95.41
F2-1536	116967952	17545192800	95.99
F2-1538	84651118	12697667700	95.21
F2-1540	73684674	11052701100	96.22
F2-1542	85724732	12858709800	96.51
F2-1544	78976178	11846426700	97.02
F2-1546	95183256	14277488400	96.33
F2-1561	96872912	14530936800	95.24
F2-1563	91409596	13711439400	95.74
F2-1567	98666048	14799907200	95.5
F2-1569	95048302	14257245300	95.82
F2-1573	97039766	14555964900	95.08
F2-1581	78023230	11703484500	95.47
F2-1583	75865444	11379816600	97.31
F2-1585	106881344	16032201600	95.65
F2-1587	83622028	12543304200	95.96
F2-1589	85681978	12852296700	95.75
F2-1740	93144576	13971686400	96.18
F2-1742	96445914	14466887100	95.82
F2-1743	87060266	13059039900	96.2
F2-1744	82977160	12446574000	96.21
F2-1745	80099834	12014975100	95.4
F2-1746	72558194	10883729100	96.17
F2-1747	89519688	13427953200	95.82
F2-1748	82581068	12387160200	96.45
F2-1749	91320756	13698113400	96.38
F2-1750	81399128	12209869200	95.89
F2-1751	82942602	12441390300	96.33
F2-1754	96407616	14461142400	95.58
F2-1880	87649216	13147382400	96.41
F2-1882	87743066	13161459900	96.36
F2-1884	88326990	13249048500	95.98
F2-1886	109507628	16426144200	95.43
F2-1890	89716646	13457496900	95.94
F2-1892	76853668	11528050200	95.73
F2-1898	79587926	11938188900	96.12
F2-1919	87483206	13122480900	95.81
F2-1923	112984508	16947676200	95.55
F2-1925	108988340	16348251000	95.61
F2-1927	66111816	9916772400	96.96
F2-1931	65235790	9785368500	96.8
F2-205	63884074	9582611100	97.91
F2-207	62092874	9313931100	96.6
F2-2076	87246126	13086918900	95.44
F2-2078	65223922	9783588300	96.56
F2-2080	73154264	10973139600	97
F2-2082	66887458	10033118700	97.26
F2-2084	75749846	11362476900	97.49
F2-2088	78771842	11815776300	97.22
F2-2090	80031966	12004794900	96.84
F2-2092	67395612	10109341800	96.78
F2-2103	105369030	15805354500	95.92
F2-2105	63392030	9508804500	96.77
F2-2107	80246650	12036997500	96.61
F2-2111	86488550	12973282500	96.46
F2-213	82588260	12388239000	96.74
F2-215	65442296	9816344400	96.82
F2-225	69107556	10366133400	97.97
F2-2256	73096280	10964442000	96.39
F2-2258	85794020	12869103000	96.51
F2-2260	72916036	10937405400	96.63
F2-2262	80840474	12126071100	96.29
F2-2264	81450690	12217603500	96.4
F2-2266	75460100	11319015000	95.79
F2-2268	74154658	11123198700	96.47
F2-2270	96529198	14479379700	94.87
F2-231	64579792	9686968800	96.76
F2-235	65184038	9777605700	97.12
F2-2354	96670040	14500506000	95.12
F2-2356	68458416	10268762400	96.22
F2-2358	74426276	11163941400	96.7
F2-2362	93659568	14048935200	95.98
F2-2364	85412302	12811845300	96.37
F2-2366	79479224	11921883600	96.6
F2-2370	82091600	12313740000	96.42
F2-2372	70614432	10592164800	95.77
F2-2374	70468740	10570311000	96.63
F2-2376	95839940	14375991000	94.56
F2-2378	64851714	9727757100	96.48
F2-239	66614172	9992125800	96.94
F2-241	80342780	12051417000	96.75
F2-243	101848864	15277329600	96.45
F2-245	77729106	11659365900	96.67
F2-247	86474260	12971139000	96.21
F2-249	67899836	10184975400	96.96
F2-251	96654782	14498217300	96.67
F2-253	83626636	12543995400	96.65
F2-255	92325352	13848802800	96.35
F2-257	98668188	14800228200	96.14
F2-259	103812320	15571848000	95.99
F2-267	97734270	14660140500	96.4
F2-271	95638256	14345738400	96.27
F2-279	70726510	10608976500	97.84
F2-291	70621970	10593295500	96.61
F2-297	104188068	15628210200	96.02
F2-301	91018850	13652827500	95.89
F2-309	86324290	12948643500	96.92
F2-313	78218324	11732748600	96.67
F2-319	65598314	9839747100	98.08
F2-321	73542134	11031320100	97.96
F2-329	94395506	14159325900	96.55
F2-331	78537572	11780635800	96.76
F2-337	63292410	9493861500	96.8
F2-339	60067516	9010127400	96.98
F2-351	68027140	10204071000	96.71
F2-353	85570508	12835576200	96.74
F2-359	64334224	9650133600	96.7
F2-363	78510028	11776504200	97.41
F2-365	66948030	10042204500	96.35
F2-367	64776060	9716409000	95.86
F2-369	74512254	11176838100	97.66
F2-379	98328514	14749277100	95.09
F2-385	65304326	9795648900	97.24
F2-399	77997164	11699574600	96.72
F2-401	82415410	12362311500	95.68
F2-413	82097964	12314694600	96.6
F2-417	75172772	11275915800	96.36
F2-421	60993932	9149089800	96.38
F2-429	64652566	9697884900	98.19
F2-431	63536632	9530494800	96.9
F2-439	96598912	14489836800	96.58
F2-441	70674860	10601229000	96.04
F2-455	87246490	13086973500	96.69
F2-461	94216328	14132449200	96.59
F2-467	103718242	15557736300	96.72
F2-471	105081574	15762236100	96.54
F2-479	95484510	14322676500	96.28
F2-489	91896398	13784459700	96.63
F2-493	70121110	10518166500	96.44
F2-495	80214656	12032198400	96.18
F2-501	65249650	9787447500	98.18
F2-503	87577154	13136573100	96.92
F2-505	84950740	12742611000	96.99
F2-507	99014028	14852104200	96.13
F2-509	73994682	11099202300	96.66
F2-511	84397522	12659628300	96.68
F2-517	82787168	12418075200	95.61
F2-519	89858890	13478833500	96.41
F2-523	62385918	9357887700	97.21
F2-527	74266296	11139944400	96.47
F2-529	82633502	12395025300	95.15
F2-533	97282430	14592364500	97.16
F2-535	69774294	10466144100	97.03
F2-539	82677012	12401551800	96.25
F2-541	71010996	10651649400	97.08
F2-543	61930926	9289638900	96.76
F2-545	87334814	13100222100	96.61
F2-547	95005206	14250780900	97.08
F2-549	73810656	11071598400	97.01
F2-553	85174140	12776121000	95.63
F2-555	90010182	13501527300	95.13
F2-557	86775408	13016311200	96.66
F2-559	77667152	11650072800	96.93
F2-561	93602202	14040330300	96.91
F2-567	98962328	14844349200	96.73
F2-571	79150072	11872510800	95.6
F2-577	79599838	11939975700	96.19
F2-579	126277150	18941572500	95.84
F2-581	84237900	12635685000	96.28
F2-583	63293808	9494071200	97.04
F2-585	101942020	15291303000	96.83
F2-587	89928144	13489221600	94.79
F2-591	93372690	14005903500	97.14
F2-593	87258216	13088732400	95.42
F2-595	89581556	13437233400	96.97
F2-599	76113188	11416978200	96.65
F2-601	72478402	10871760300	97.2
F2-603	87487724	13123158600	96.87
F2-605	63382574	9507386100	97.02
F2-607	77203208	11580481200	96.34
F2-609	79328324	11899248600	96.04
F2-611	91842846	13776426900	95.79
F2-617	84284880	12642732000	92.35
F2-619	79542556	11931383400	96.68
F2-621	87988948	13198342200	95.97
F2-625	63514608	9527191200	97.13
F2-633	89234792	13385218800	96.21
F2-635	123983228	18597484200	97.01
F2-637	77774368	11666155200	97.09
F2-639	84143656	12621548400	95.67
F2-641	99880276	14982041400	95.02
F2-643	103021294	15453194100	96.97
F2-645	97444110	14616616500	96.99
F2-647	73691328	11053699200	96.95
F2-649	93684536	14052680400	96.38
F2-651	78409926	11761488900	96.22
F2-657	93423818	14013572700	95.99
F2-659	82336128	12350419200	94.9
F2-665	81909082	12286362300	95.15
F2-667	97308534	14596280100	95.2
F2-671	96414818	14462222700	96.84
F2-673	98331834	14749775100	96.01
F2-675	98455570	14768335500	95.89
F2-677	83760888	12564133200	96.42
F2-679	82382884	12357432600	95.93
F2-681	75936108	11390416200	95.9
F2-683	90060146	13509021900	96.35
F2-685	90867848	13630177200	96.23
F2-687	89977446	13496616900	95.98
F2-689	83142692	12471403800	96.14
F2-693	83917760	12587664000	95.44
F2-695	69651600	10447740000	96.2
F2-697	77619828	11642974200	95.47
F2-705	82073450	12311017500	96.2
F2-707	86224798	12933719700	95.67
F2-709	86311952	12946792800	96.5
F2-711	84635530	12695329500	96.17
F2-715	85500414	12825062100	96.04
F2-717	94148798	14122319700	96.58
F2-721	102702162	15405324300	97.13
F2-723	90523748	13578562200	96.15
F2-725	91912054	13786808100	95.43
F2-727	79419334	11912900100	95.15
F2-729	69392266	10408839900	96.32
F2-731	82562246	12384336900	95.97
F2-733	85156802	12773520300	96.08
F2-735	68245010	10236751500	96.57
F2-737	92037698	13805654700	96.44
F2-739	87266524	13089978600	95.99
F2-741	92124738	13818710700	95.68
F2-743	95128258	14269238700	95.83
F2-745	95635704	14345355600	95.59
F2-747	86551038	12982655700	96
F2-749	89743668	13461550200	96.99
F2-751	84871804	12730770600	96.2
F2-753	71522354	10728353100	95.11
F2-757	82051934	12307790100	95.51
F2-761	95741574	14361236100	96.84
F2-763	100230604	15034590600	96.7
F2-765	100618630	15092794500	95.39
F2-767	100237140	15035571000	96.59
F2-769	83326394	12498959100	95.67
F2-771	78322584	11748387600	95.18
F2-773	83254850	12488227500	95.09
F2-775	94944460	14241669000	96.92
F2-777	88013062	13201959300	96.05
F2-779	103093092	15463963800	96.11
F2-781	84078658	12611798700	95.02
F2-785	87149786	13072467900	95.71
F2-787	87921266	13188189900	95.34
F2-789	88292750	13243912500	96.03
F2-793	97293960	14594094000	96.81
F2-795	66959210	10043881500	96.53
F2-797	81453020	12217953000	97.2
F2-799	93100118	13965017700	95.97
F2-801	88960082	13344012300	96.19
F2-900	99555538	14933330700	96.82
F2-902	87317830	13097674500	97.1
F2-903	73607434	11041115100	96.25
F2-904	93656608	14048491200	97.56
F2-906	89456806	13418520900	96.19
F2-907	82337006	12350550900	97.43
F2-908	92557958	13883693700	97.48
F2-909	104780358	15717053700	97.37
F2-910	68596666	10289499900	97.14
F2-911	104655924	15698388600	97.39
F2-912	96686562	14502984300	97.34
F2-913	103993224	15598983600	97.4
F2-914	90010140	13501521000	97.58
F2-915	85083528	12762529200	96.02
F2-916	88852362	13327854300	97.57
F2-917	91275808	13691371200	95.35
F2-918	82203922	12330588300	97.4
F2-919	99572798	14935919700	95.24
F2-920	69156762	10373514300	96.45
F2-922	97294908	14594236200	96.64
F2-923	83355438	12503315700	96.41
F2-924	94301664	14145249600	97.13
F2-926	70996960	10649544000	97.05
F2-927	66340774	9951116100	96.92
F2-928	68608114	10291217100	97.52
F2-929	93485928	14022889200	96.97
F2-930	105458324	15818748600	97.31
F2-931	90920766	13638114900	97.53
F2-932	75249308	11287396200	97.28
F2-934	73932490	11089873500	97.15
F2-935	86820560	13023084000	97.21
F2-937	75322090	11298313500	96.51
F2-938	88260348	13239052200	97
F2-939	78162256	11724338400	97.48
F2-940	85574136	12836120400	97.02
F2-941	88519772	13277965800	97.38
F2-942	94763092	14214463800	97.32
F2-943	99334872	14900230800	97.16
F2-945	106058760	15908814000	96.84
F2-946	104689652	15703447800	96.71
F2-948	110403222	16560483300	96.54
F2-950	88618806	13292820900	97.18
F2-951	94346130	14151919500	97.34
F2-952	100821198	15123179700	97.35
F2-953	92861504	13929225600	95.81
F2-955	70580968	10587145200	97.15
F2-956	68887580	10333137000	96.63
F2-957	80485104	12072765600	96.32
F2-958	82373776	12356066400	96.57
F2-959	73904374	11085656100	97.14
F2-960	92259278	13838891700	96.77
F2-961	71566392	10734958800	96.4
F2-962	60382528	9057379200	95.49
F2-963	69642848	10446427200	97.47
F2-964	74182298	11127344700	96.66
F2-967	60292950	9043942500	96.81
F2-969	87442058	13116308700	94.37
F2-970	61978726	9296808900	96.28
F2-972	80578082	12086712300	94.43
F2-973	71913524	10787028600	97.25
F2-974	64786522	9717978300	96.38
F2-975	88299958	13244993700	93.32
F2-977	70509954	10576493100	97.17
F2-978	63166268	9474940200	96.83
F2-979	92969012	13945351800	94.28
F2-980	69181652	10377247800	96.83
F2-981	84149266	12622389900	94.55
F2-983	87994006	13199100900	98.03
F2-984	82107622	12316143300	94.53
F2-985	91194544	13679181600	95.41
F2-987	62906868	9436030200	96.33
F2-988	82542426	12381363900	96.4
F2-989	77369714	11605457100	97.3
F2-990	70514622	10577193300	96.33
F2-992	65718116	9857717400	96.07
F2-993	84533156	12679973400	94.05
F2-995	73519664	11027949600	96.33
F2-996	63908144	9586221600	96.35
F2-997	88409938	13261490700	98.05
F2-998	62254962	9338244300	95.31
F2-999	86319546	12947931900	95.6

## Sheet: S3
Table S3. Summary of genotype-specific splicing patterns for RG phenotype
IDS	pSNP:chr3_16884044_T_C	3:16830087:16830357:clu_20067_+:PHKG1 PSI	3:16830087:16830325:clu_20067_+:PHKG1 PSI	Isform1 Counts	Isform2 Counts	Isform1 /Isform2	Splicing patterns	RG content (umol/g)
F2-1000	0/0	-0.796672	0.850607	789.22	134.03	5.88838	Prefer to use isorm1	13.7015
F2-1001	0/1	0.754746	-0.625644	331.16	107.87	3.06999	Prefer to use isorm1	35.8807
F2-1002	0/1	0.78356	-0.717515	388.47	177.44	2.1893	Prefer to use isorm1	29.109
F2-1004	1/1	3.25894	-2.70256	125.09	305.75	0.409125	Prefer to use isfom2	49.3635
F2-1006	0/1	0.768453	-0.685585	590.19	225.28	2.61981	Prefer to use isorm1	15.7165
F2-1007	1/1	3.06221	-2.68518	118	305.41	0.386366	Prefer to use isfom2	55.7207
F2-1008	0/1	1.08369	-0.876414	460.47	262.12	1.75671	Prefer to use isorm1	7.68396
F2-1009	0/1	0.972216	-0.891622	540.91	243.31	2.22313	Prefer to use isorm1	19.7189
F2-1010	0/1	0.795088	-0.714149	379.28	159.88	2.37228	Prefer to use isorm1	8.63722
F2-1011	0/0	-0.821652	0.974811	789.31	129.53	6.09365	Prefer to use isorm1	12.4165
F2-1012	1/1	3.01551	-2.7064	81.78	218.47	0.374331	Prefer to use isfom2	39.4058
F2-1013	0/0	-0.811343	0.967465	424.56	47.1	9.01401	Prefer to use isorm1	14.7297
F2-1016	0/0	-0.764162	0.905796	1189.78	151.28	7.86475	Prefer to use isorm1	39.1237
F2-1017	0/0	-0.779577	0.833636	832.16	113.96	7.30221	Prefer to use isorm1	29.3142
F2-1018	0/0	-0.836814	0.860737	594.22	81.56	7.28568	Prefer to use isorm1	29.8828
F2-1019	0/0	-0.761912	0.795993	566.34	80.44	7.04053	Prefer to use isorm1	21.3397
F2-1020	0/0	-0.771824	0.91965	628.41	83.68	7.50968	Prefer to use isorm1	33.861
F2-1024	./.	-0.794998	0.877867	784.16	131.96	5.94241	Prefer to use isorm1	15.1243
F2-1025	0/1	0.535539	-0.574704	301.38	130.78	2.30448	Prefer to use isorm1	48.024
F2-1027	0/0	-0.808642	0.920305	589.94	105.06	5.61527	Prefer to use isorm1	11.449
F2-1028	./.	0.676893	-0.614851	383.31	151.07	2.5373	Prefer to use isorm1	6.16648
F2-1029	./.	0.883359	-0.724786	428.34	185.97	2.30327	Prefer to use isorm1	33.7147
F2-1030	1/1	2.80963	-2.57	99.09	271.57	0.364878	Prefer to use isfom2	40.2527
F2-1031	0/1	0.482788	-0.565238	407.25	152.84	2.66455	Prefer to use isorm1	41.2386
F2-1033	0/1	0.316394	-0.479345	489	177.16	2.76022	Prefer to use isorm1	25.1738
F2-1034	./.	2.8751	-2.58184	92.16	180.53	0.510497	Prefer to use isfom2	51.8233
F2-1035	./.	0.679342	-0.600453	383.75	185.84	2.06495	Prefer to use isorm1	29.491
F2-1036	./.	2.62274	-2.48707	62.16	202.75	0.306584	Prefer to use isfom2	45.3834
F2-1037	0/0	-0.796446	0.904653	710.91	120.31	5.90899	Prefer to use isorm1	12.9294
F2-1040	0/0	-0.821652	0.923584	684.28	80.19	8.53323	Prefer to use isorm1	10.8725
F2-1042	0/0	-0.81093	0.952773	970.34	172.66	5.61995	Prefer to use isorm1	37.2796
F2-1044	0/0	-0.826747	0.970155	798.88	110.78	7.21141	Prefer to use isorm1	25.6438
F2-1045	0/0	-0.823132	0.965046	1506.66	212.12	7.10287	Prefer to use isorm1	13.3034
F2-1046	0/0	-0.801801	0.910428	1084.94	179.56	6.04221	Prefer to use isorm1	2.73297
F2-1047	0/0	-0.821606	0.963209	1646.34	268.32	6.13573	Prefer to use isorm1	20.3275
F2-1048	0/0	-0.821976	0.912426	982.38	193.56	5.07533	Prefer to use isorm1	12.6427
F2-1049	0/0	-0.801392	0.887996	828.25	159.31	5.19898	Prefer to use isorm1	18.6238
F2-1050	0/0	-0.807453	0.906193	591.59	75.53	7.83252	Prefer to use isorm1	11.5583
F2-1051	0/0	-0.807453	0.881801	855.97	140.56	6.08971	Prefer to use isorm1	NA
F2-1053	0/0	-0.794003	0.910378	1150.44	235.65	4.88199	Prefer to use isorm1	21.3769
F2-1054	0/0	-0.820636	0.913376	722.12	111.47	6.47816	Prefer to use isorm1	22.0005
F2-1055	0/0	-0.815797	0.896293	779.94	155.47	5.01666	Prefer to use isorm1	12.3854
F2-1057	0/0	-0.788636	0.900144	1352.06	168.66	8.01648	Prefer to use isorm1	17.9837
F2-1058	0/0	-0.692443	0.919046	270.75	43.63	6.20559	Prefer to use isorm1	5.90453
F2-1059	0/0	-0.809328	0.97869	450.16	63.9	7.04476	Prefer to use isorm1	1.27664
F2-1060	0/0	-0.823456	0.934347	1072.56	156.85	6.83813	Prefer to use isorm1	27.658
F2-1061	0/0	-0.801255	0.990685	341.97	67.09	5.09718	Prefer to use isorm1	16.6626
F2-1062	0/1	0.913577	-0.701609	610.53	267.63	2.28125	Prefer to use isorm1	10.6268
F2-1063	0/1	1.02544	-0.845976	394.31	209.16	1.88521	Prefer to use isorm1	20.5142
F2-1065	0/1	0.755887	-0.762838	448.28	217.75	2.05869	Prefer to use isorm1	13.5806
F2-1066	0/0	-0.791745	0.83443	537.5	64.69	8.30886	Prefer to use isorm1	7.13259
F2-1067	0/0	-0.839063	0.928089	1010.06	175.94	5.74093	Prefer to use isorm1	14.714
F2-1068	0/1	0.651279	-0.605991	531.72	223.56	2.37842	Prefer to use isorm1	26.9093
F2-1069	0/0	-0.83191	0.961584	1095.22	196.5	5.57364	Prefer to use isorm1	19.6935
F2-1070	./.	-0.814969	0.878643	581.81	79.25	7.34145	Prefer to use isorm1	40.7304
F2-1071	0/1	1.01005	-0.863702	532.38	260.06	2.04714	Prefer to use isorm1	25.2349
F2-1072	0/1	0.611946	-0.673538	593.56	264.1	2.24748	Prefer to use isorm1	41.4042
F2-1073	0/0	-0.814739	0.896836	686	143.88	4.76786	Prefer to use isorm1	12.0118
F2-1074	0/0	-0.812719	0.912576	1022.91	178.12	5.74281	Prefer to use isorm1	27.1499
F2-1075	0/0	-0.826933	0.966676	692.03	149.47	4.62989	Prefer to use isorm1	27.0524
F2-1076	0/0	-0.794591	0.823225	773.28	99.88	7.74209	Prefer to use isorm1	30.2795
F2-1078	0/1	0.836253	-0.687881	418.59	218.32	1.91732	Prefer to use isorm1	33.9876
F2-1079	./.	-0.826329	0.985259	701.06	81.32	8.621	Prefer to use isorm1	31.3942
F2-1080	0/0	-0.801665	0.921615	1025	185.34	5.53038	Prefer to use isorm1	2.13678
F2-1081	0/0	-0.827443	0.866963	1084.38	159.96	6.77907	Prefer to use isorm1	51.8876
F2-1082	0/0	-0.834944	0.934806	844.94	123	6.86943	Prefer to use isorm1	38.7883
F2-1083	0/0	-0.814463	0.965519	751.94	142.31	5.28382	Prefer to use isorm1	21.1806
F2-1084	0/1	0.879323	-0.777478	485.16	204.53	2.37207	Prefer to use isorm1	46.5161
F2-1086	0/0	-0.809831	0.897477	655.59	129.85	5.04883	Prefer to use isorm1	41.0239
F2-1090	0/0	-0.77913	0.871293	586.62	109.63	5.35091	Prefer to use isorm1	35.2139
F2-1091	0/0	-0.827815	0.962685	637.78	102.19	6.24112	Prefer to use isorm1	30.3427
F2-1092	0/0	-0.814785	0.926822	876.06	145.35	6.02724	Prefer to use isorm1	27.0145
F2-1094	0/0	-0.796401	0.943057	1024.31	129.13	7.93239	Prefer to use isorm1	24.0267
F2-1095	0/0	-0.798939	0.920406	856.69	103.37	8.28761	Prefer to use isorm1	25.8036
F2-1096	0/0	-0.822392	0.967044	852.59	89.97	9.47638	Prefer to use isorm1	30.8047
F2-1097	0/0	-0.804077	0.908134	948.91	123.28	7.69719	Prefer to use isorm1	40.1057
F2-1098	0/0	-0.770626	0.887018	962.88	204.68	4.70432	Prefer to use isorm1	18.6576
F2-1100	0/0	-0.812627	0.934959	574.44	103.75	5.53677	Prefer to use isorm1	24.5233
F2-1102	0/0	-0.80262	0.966834	663.78	84.19	7.88431	Prefer to use isorm1	17.2195
F2-1103	0/0	-0.831257	1.03075	892.72	131.59	6.7841	Prefer to use isorm1	26.6347
F2-1104	0/0	-0.806312	0.951113	695.94	113.47	6.13325	Prefer to use isorm1	30.8697
F2-1106	0/0	-0.826701	0.966886	774.56	121.22	6.3897	Prefer to use isorm1	15.1708
F2-1107	0/0	-0.818375	0.924847	536.25	126.16	4.25055	Prefer to use isorm1	19.2725
F2-1110	1/1	2.97459	-2.64605	152.28	498.44	0.305513	Prefer to use isfom2	65.7014
F2-1112	1/1	3.01551	-2.66054	23.38	134.71	0.173558	Prefer to use isfom2	51.7706
F2-1113	0/1	0.990201	-0.904256	393.34	192.1	2.04758	Prefer to use isorm1	29.8148
F2-1117	0/1	0.900342	-0.872547	428.38	233.15	1.83736	Prefer to use isorm1	13.7184
F2-1118	0/1	0.61884	-0.63151	563.16	256.75	2.19342	Prefer to use isorm1	58.0778
F2-1120	0/1	0.509005	-0.536643	568.28	233.06	2.43834	Prefer to use isorm1	29.8828
F2-1121	./.	0.759006	-0.740269	310.06	130.1	2.38324	Prefer to use isorm1	49.9709
F2-1122	0/0	-0.817408	0.960381	699.25	112.22	6.23106	Prefer to use isorm1	21.8375
F2-1123	./.	0.666809	-0.603814	416.91	160.06	2.60471	Prefer to use isorm1	45.2316
F2-1124	0/1	0.576494	-0.607696	410.97	154.12	2.66656	Prefer to use isorm1	33.6982
F2-1126	0/0	-0.834897	0.986439	876.16	111.78	7.83825	Prefer to use isorm1	35.2382
F2-1127	./.	0.617363	-0.577741	388.31	147.69	2.62922	Prefer to use isorm1	40.9045
F2-1128	0/0	-0.784861	0.871389	761.53	111.56	6.82619	Prefer to use isorm1	24.128
F2-1129	0/1	0.69664	-0.611429	413.22	184.34	2.24162	Prefer to use isorm1	72.5724
F2-1131	0/0	-0.807636	0.945323	888.28	101.91	8.71632	Prefer to use isorm1	37.0723
F2-1132	0/0	-0.723715	0.897427	582.69	56.81	10.2568	Prefer to use isorm1	34.912
F2-1133	0/0	-0.807179	0.936748	1242.28	136.31	9.11364	Prefer to use isorm1	49.9775
F2-1134	0/0	-0.814371	0.891671	870.41	130.78	6.65553	Prefer to use isorm1	49.0931
F2-1135	0/0	-0.747313	0.825865	761.44	119	6.39866	Prefer to use isorm1	47.5643
F2-1136	0/0	-0.820036	0.935215	791.31	124.25	6.36869	Prefer to use isorm1	10.1363
F2-1137	0/0	-0.807499	0.868549	547.38	70.4	7.77528	Prefer to use isorm1	24.1447
F2-1139	0/0	-0.802347	0.906392	921.72	128.25	7.1869	Prefer to use isorm1	4.24164
F2-1140	0/0	-0.796718	0.946509	599.59	105.97	5.65811	Prefer to use isorm1	36.122
F2-1141	0/0	-0.804259	0.880877	644	100.44	6.41179	Prefer to use isorm1	32.5143
F2-1142	0/0	-0.819251	0.946612	1407.84	271.85	5.17874	Prefer to use isorm1	34.427
F2-1144	0/0	-0.779353	0.848195	506.22	90.12	5.61718	Prefer to use isorm1	NA
F2-1145	0/0	-0.818652	0.839954	657.62	72.04	9.12854	Prefer to use isorm1	30.6701
F2-1148	0/0	-0.788096	0.710112	621.31	74.75	8.31184	Prefer to use isorm1	17.021
F2-1149	0/0	-0.844044	0.984242	762.47	121.97	6.25129	Prefer to use isorm1	15.4506
F2-1150	./.	-0.753125	0.874527	218.59	40.88	5.34711	Prefer to use isorm1	21.8614
F2-1152	0/0	-0.807865	1.05673	694.5	106.09	6.54633	Prefer to use isorm1	31.3129
F2-1153	0/0	-0.793235	0.852977	689.28	118.84	5.80007	Prefer to use isorm1	29.0931
F2-1155	0/1	0.690307	-0.639339	701.06	322.63	2.17295	Prefer to use isorm1	31.6889
F2-1156	0/0	-0.799393	0.752994	682.38	77.78	8.77321	Prefer to use isorm1	32.8735
F2-1159	0/1	0.971105	-0.911826	765.06	441.41	1.73322	Prefer to use isorm1	34.533
F2-1162	0/0	-0.786702	0.845033	768.22	90.59	8.48019	Prefer to use isorm1	36.6475
F2-1163	0/0	-0.82022	0.913977	911.72	166.03	5.4913	Prefer to use isorm1	41.0284
F2-1164	0/0	-0.787601	0.883554	779.12	116.54	6.68543	Prefer to use isorm1	11.543
F2-1166	0/0	-0.779443	0.905945	587.72	97.34	6.03781	Prefer to use isorm1	21.0227
F2-1167	0/1	0.745092	-0.721617	592.22	273.34	2.16661	Prefer to use isorm1	42.7162
F2-1169	0/0	-0.793325	0.808139	599.59	94.91	6.31746	Prefer to use isorm1	23.2794
F2-1171	0/0	-0.801619	0.911576	847.5	129.75	6.53179	Prefer to use isorm1	14.7399
F2-1173	0/0	-1.23064	1.02471	16.72	0.28	59.7143	Prefer to use isorm1	33.8233
F2-1175	0/0	-0.76403	0.92748	586.25	83.16	7.04966	Prefer to use isorm1	9.0015
F2-1176	./.	-0.797125	0.858446	374.41	50.09	7.47475	Prefer to use isorm1	30.1423
F2-1179	0/0	-0.812352	0.950698	1191.16	180.56	6.59703	Prefer to use isorm1	14.5743
F2-1180	0/1	0.694288	-0.719607	543.62	239.38	2.27095	Prefer to use isorm1	43.1149
F2-1181	0/0	-0.818606	1.02298	542.62	125.16	4.33541	Prefer to use isorm1	12.0686
F2-1182	0/1	0.581095	-0.670851	434.16	177.81	2.44171	Prefer to use isorm1	47.831
F2-1183	0/0	-0.821421	0.853974	820.84	98.94	8.29634	Prefer to use isorm1	15.1218
F2-1184	0/1	0.718582	-0.769605	289.41	135.75	2.13193	Prefer to use isorm1	29.6454
F2-1185	0/0	-0.76328	0.802574	662.22	60.16	11.0076	Prefer to use isorm1	19.7454
F2-1186	0/1	0.668086	-0.605358	339.34	122.32	2.7742	Prefer to use isorm1	46.4374
F2-1187	0/0	-0.838969	1.0072	696.44	122.28	5.69545	Prefer to use isorm1	0.331234
F2-1188	0/0	-0.809877	1.0265	1285.97	175.34	7.33415	Prefer to use isorm1	41.6308
F2-1190	0/0	-0.815935	0.938642	1192.25	178.28	6.68751	Prefer to use isorm1	35.1238
F2-1191	0/0	-0.777523	0.898859	709	114.41	6.19701	Prefer to use isorm1	28.8576
F2-1192	0/0	-0.788006	0.835177	793.91	100.28	7.91693	Prefer to use isorm1	30.5724
F2-1193	0/0	-0.80171	0.82059	1059.75	175.37	6.04294	Prefer to use isorm1	44.5372
F2-1194	0/0	-0.811114	0.90515	1023.94	183.18	5.5898	Prefer to use isorm1	18.985
F2-1197	0/0	-0.811389	0.839438	877.03	130.56	6.71745	Prefer to use isorm1	12.9181
F2-1199	0/1	0.609839	-0.580432	514.59	246.63	2.08649	Prefer to use isorm1	38.501
F2-1200	0/0	-0.806083	0.816073	527.56	61.94	8.51727	Prefer to use isorm1	37.0774
F2-1201	0/1	1.2552	-1.02198	563.88	328.31	1.71752	Prefer to use isorm1	24.6868
F2-1202	0/0	-0.804032	0.890445	676.66	103.9	6.51261	Prefer to use isorm1	30.3456
F2-1203	0/0	-0.796989	0.818053	871.34	133.94	6.50545	Prefer to use isorm1	21.6958
F2-1204	0/0	-0.778549	0.855162	1022.75	131.56	7.77402	Prefer to use isorm1	5.36647
F2-1205	0/1	0.763015	-0.699333	420.81	191.35	2.19916	Prefer to use isorm1	11.0465
F2-1206	0/0	-0.768453	0.788276	611.16	96.12	6.3583	Prefer to use isorm1	19.1892
F2-1207	0/1	0.629137	-0.577663	617.5	307.94	2.00526	Prefer to use isorm1	26.755
F2-1208	./.	-0.811939	0.78056	710.38	125.87	5.64376	Prefer to use isorm1	49.7762
F2-1209	0/0	-0.740659	0.739705	744.38	127.31	5.84699	Prefer to use isorm1	45.0075
F2-1210	0/0	-0.830605	0.957456	732.94	144.68	5.06594	Prefer to use isorm1	9.83034
F2-1212	0/0	-0.802802	0.844044	1179.44	200.94	5.86961	Prefer to use isorm1	38.7075
F2-1214	0/0	-0.815521	0.8649	980.62	158.66	6.18064	Prefer to use isorm1	NA
F2-1215	1/1	3.27966	-2.74425	180.44	520.65	0.346567	Prefer to use isfom2	56.5608
F2-1216	0/0	-0.804715	0.884821	714.34	127.6	5.59828	Prefer to use isorm1	15.7454
F2-1217	./.	-0.793732	0.796944	945.06	203.5	4.64403	Prefer to use isorm1	10.6989
F2-1220	1/1	2.72483	-2.49441	98.97	409.78	0.24152	Prefer to use isfom2	45.9576
F2-1224	0/1	0.297381	-0.433485	366.84	152.19	2.41041	Prefer to use isorm1	20.5239
F2-1226	1/1	3.47383	-2.78489	118.34	368.6	0.321053	Prefer to use isfom2	75.6921
F2-1227	0/0	-0.787286	0.83972	584.81	67.85	8.61916	Prefer to use isorm1	22.8551
F2-1228	0/0	-0.823317	0.882239	927.47	130.09	7.12945	Prefer to use isorm1	24.9871
F2-1238	0/0	-0.813682	0.913326	814.59	120.44	6.76345	Prefer to use isorm1	26.4632
F2-1240	0/0	-0.846259	1.01159	809.44	145.75	5.55362	Prefer to use isorm1	40.1489
F2-1246	0/0	-0.793732	0.835925	830.28	138.66	5.98788	Prefer to use isorm1	21.768
F2-1248	0/0	-0.797851	0.837329	700.94	147.34	4.7573	Prefer to use isorm1	37.8889
F2-1251	0/1	-1.2002	0.964836	45.19	17.65	2.56034	Prefer to use isorm1	30.0819
F2-1268	0/1	1.10481	-0.886676	366.94	220.62	1.66322	Prefer to use isorm1	28.7861
F2-1270	0/0	-0.82022	0.967729	802.94	173.75	4.62124	Prefer to use isorm1	11.0699
F2-1272	0/1	0.788321	-0.658922	527.03	259.94	2.02751	Prefer to use isorm1	22.5614
F2-1358	0/1	0.756896	-0.677266	586.66	295.75	1.98363	Prefer to use isorm1	23.863
F2-1360	0/1	0.452986	-0.574315	522.53	198.19	2.63651	Prefer to use isorm1	48.3158
F2-1362	0/0	-0.764913	0.860403	492.88	92.03	5.35564	Prefer to use isorm1	15.7623
F2-1364	0/0	-0.749277	0.857113	870.12	181.66	4.78983	Prefer to use isorm1	11.7838
F2-1366	0/0	-0.807362	0.829256	670.78	128.91	5.20348	Prefer to use isorm1	6.84459
F2-1368	0/0	-0.77476	0.870522	666.94	92.53	7.20782	Prefer to use isorm1	8.08886
F2-1370	0/1	0.766859	-0.690181	532.88	279.59	1.90593	Prefer to use isorm1	21.2763
F2-1372	0/1	1.13601	-1.03463	515.06	313.82	1.64126	Prefer to use isorm1	25.694
F2-1374	0/0	-0.803303	0.861836	590.22	108.75	5.42731	Prefer to use isorm1	18.6815
F2-1375	0/0	-0.790527	0.906641	893.91	162.84	5.4895	Prefer to use isorm1	42.5173
F2-1376	0/0	-0.782798	0.876123	921.44	145.9	6.31556	Prefer to use isorm1	16.5792
F2-1377	0/1	1.01192	-0.874527	189.88	115.43	1.64498	Prefer to use isorm1	40.7115
F2-1378	./.	0.943726	-0.856065	369.78	214.66	1.72263	Prefer to use isorm1	32.9876
F2-1379	0/0	-0.776363	0.86131	579.12	112.16	5.16334	Prefer to use isorm1	15.3857
F2-1380	0/0	-0.816947	0.918493	851.5	150.56	5.65555	Prefer to use isorm1	21.8614
F2-1381	0/0	-0.818836	0.988103	706.16	130.43	5.41409	Prefer to use isorm1	15.2698
F2-1382	0/1	1.1117	-1.02516	499.62	277.54	1.80017	Prefer to use isorm1	24.2742
F2-1383	0/0	-0.765267	0.867107	490.78	67.5	7.27081	Prefer to use isorm1	6.08816
F2-1384	0/0	-0.784143	0.845222	696.75	115.41	6.03717	Prefer to use isorm1	16.0474
F2-1386	0/0	-0.789677	0.827223	703.14	110.25	6.37768	Prefer to use isorm1	NA
F2-1388	0/0	-0.795179	0.902917	841.78	138.44	6.08047	Prefer to use isorm1	13.192
F2-1389	0/1	1.11072	-0.985313	399.5	220.06	1.81541	Prefer to use isorm1	17.512
F2-1390	0/0	-0.815843	0.917036	487.28	84.69	5.75369	Prefer to use isorm1	18.9313
F2-1391	0/0	-0.778281	0.912526	591.81	99.81	5.92937	Prefer to use isorm1	10.9307
F2-1392	0/1	1.25209	-1.02226	476	289.03	1.64689	Prefer to use isorm1	57.2484
F2-1394	./.	3.37065	-2.77857	96.25	371.34	0.259196	Prefer to use isfom2	34.57
F2-1396	0/1	0.758302	-0.633645	552.53	241.47	2.28819	Prefer to use isorm1	17.7134
F2-1398	0/1	1.01241	-0.861693	309.62	175.47	1.76452	Prefer to use isorm1	14.9736
F2-1401	0/1	0.85878	-0.697523	564.66	217.93	2.59102	Prefer to use isorm1	24.2222
F2-1402	0/1	0.970683	-0.794455	292.31	144.35	2.02501	Prefer to use isorm1	18.9647
F2-1403	0/1	1.22825	-1.15771	554.97	316.12	1.75557	Prefer to use isorm1	10.3419
F2-1404	0/1	0.662039	-0.583283	305.22	161.94	1.88477	Prefer to use isorm1	8.25394
F2-1405	0/0	-0.794003	0.806723	714.16	132.03	5.40907	Prefer to use isorm1	6.29344
F2-1406	0/0	-0.811297	0.79179	787.78	122.66	6.42247	Prefer to use isorm1	37.4626
F2-1407	0/1	0.819666	-0.721317	326.41	181.78	1.79563	Prefer to use isorm1	25.2844
F2-1408	0/1	1.03098	-0.967729	282.38	155	1.82181	Prefer to use isorm1	6.60315
F2-1409	0/1	1.01589	-0.719992	244.47	146.78	1.66555	Prefer to use isorm1	19.0046
F2-1410	0/1	1.00643	-0.771292	399.62	254.69	1.56904	Prefer to use isorm1	40.7418
F2-1411	./.	2.97735	-2.64605	130.88	533.56	0.245296	Prefer to use isfom2	42.4798
F2-1412	0/1	0.720248	-0.739228	481.72	204.62	2.35422	Prefer to use isorm1	15.6415
F2-1415	0/1	1.24275	-1.11913	490.31	307.94	1.59223	Prefer to use isorm1	27.0729
F2-1416	0/0	-0.805171	0.835738	682.56	121.97	5.59613	Prefer to use isorm1	26.0019
F2-1417	0/1	0.97211	-0.905994	574.69	329.03	1.74662	Prefer to use isorm1	21.5371
F2-1418	0/0	-0.788906	0.867107	693.47	147.41	4.70436	Prefer to use isorm1	26.8894
F2-1419	./.	1.04996	-0.887947	486.19	261.78	1.85725	Prefer to use isorm1	18.2448
F2-1420	./.	1.14314	-1.04864	530	272.22	1.94695	Prefer to use isorm1	17.04
F2-1421	./.	0.984884	-1.07636	331.59	189.72	1.74779	Prefer to use isorm1	30.4736
F2-1422	./.	0.834383	-0.674034	342.69	177.25	1.93337	Prefer to use isorm1	32.6856
F2-1424	0/0	-0.80121	0.931544	1192.19	214.84	5.5492	Prefer to use isorm1	19.8397
F2-1425	./.	0.806768	-0.677847	368.16	189.46	1.94321	Prefer to use isorm1	11.7588
F2-1427	0/0	-0.783829	0.884724	690.38	149.93	4.60468	Prefer to use isorm1	2.68237
F2-1429	./.	1.169	-0.968677	390.5	217.5	1.7954	Prefer to use isorm1	17.5363
F2-1431	0/1	1.04153	-0.925859	481.5	242.28	1.98737	Prefer to use isorm1	2.8814
F2-1433	./.	0.865955	-0.90054	404.34	217.82	1.8563	Prefer to use isorm1	35.8807
F2-1435	0/0	-0.773914	0.811572	686.84	125.41	5.47676	Prefer to use isorm1	22.9958
F2-1454	0/1	0.705241	-0.618162	369.56	166.88	2.21453	Prefer to use isorm1	39.0432
F2-1456	0/0	-0.819851	0.899057	1109.5	165.84	6.69018	Prefer to use isorm1	24.9114
F2-1458	0/0	-0.806723	0.95132	751.56	148.25	5.06954	Prefer to use isorm1	12.3675
F2-1460	0/1	0.868741	-0.794455	442.5	236.16	1.87373	Prefer to use isorm1	8.27607
F2-1462	0/1	0.59002	-0.537519	613.75	254.34	2.41311	Prefer to use isorm1	30.9947
F2-1464	0/0	-0.804761	0.923735	964.31	171.03	5.63825	Prefer to use isorm1	28.0281
F2-1481	0/0	-0.833402	0.974281	1062.97	204.03	5.20987	Prefer to use isorm1	19.2933
F2-1483	./.	-0.791068	0.916534	807.28	150.69	5.35722	Prefer to use isorm1	25.9867
F2-1485	0/1	0.672214	-0.678304	401.69	195.81	2.05143	Prefer to use isorm1	14.8616
F2-1489	0/0	0.894816	-0.800074	599.06	313.13	1.91314	Prefer to use isorm1	7.05263
F2-1491	0/0	-0.820451	0.900886	924.06	139.85	6.60751	Prefer to use isorm1	14.341
F2-1493	0/1	0.9866	-0.738102	349.03	184.06	1.89628	Prefer to use isorm1	40.1672
F2-1495	0/0	-0.777255	0.837329	857.22	163.9	5.23014	Prefer to use isorm1	14.8775
F2-1497	0/0	-0.77989	0.824799	750.59	161.75	4.64043	Prefer to use isorm1	40.6426
F2-1501	0/0	-0.794003	0.955112	789.62	178.26	4.4296	Prefer to use isorm1	18.6741
F2-1503	0/0	-0.892751	1.20257	1181.22	199.59	5.91823	Prefer to use isorm1	17.5258
F2-1505	0/1	0.693197	-0.682127	529.38	232.78	2.27416	Prefer to use isorm1	8.64642
F2-1508	0/0	-0.785893	0.822531	698.88	127.09	5.4991	Prefer to use isorm1	46.4517
F2-1512	0/0	-0.797488	0.908931	746.25	133.47	5.59114	Prefer to use isorm1	17.2959
F2-1518	0/0	-0.789491	0.899748	705.22	115	6.13235	Prefer to use isorm1	15.5785
F2-1520	0/1	1.38494	-1.142	548.88	344.56	1.59299	Prefer to use isorm1	23.5172
F2-1522	0/0	1.33065	-1.20455	480.22	314.47	1.52708	Prefer to use isorm1	25.1876
F2-1526	0/0	-0.80622	0.961951	792.72	165.97	4.77628	Prefer to use isorm1	27.4368
F2-1528	0/0	0.916233	-0.910028	325.12	174.69	1.86113	Prefer to use isorm1	22.5373
F2-1530	0/1	1.22965	-1.00659	443.56	227.44	1.95023	Prefer to use isorm1	7.06781
F2-1532	0/0	-0.838641	1.00654	969.19	153.9	6.29753	Prefer to use isorm1	30.408
F2-1534	0/0	-0.796129	0.914428	616.94	96.62	6.38522	Prefer to use isorm1	39.8129
F2-1536	0/0	-0.817868	0.976191	762.97	151.69	5.0298	Prefer to use isorm1	26.8208
F2-1538	0/1	0.869222	-0.766151	330.16	156.12	2.11478	Prefer to use isorm1	40.4924
F2-1540	0/1	1.14143	-1.05357	335.12	196.41	1.70623	Prefer to use isorm1	21.6499
F2-1542	0/1	0.877189	-0.735895	439.47	191.22	2.29824	Prefer to use isorm1	45.1035
F2-1544	./.	0.879468	-0.771647	329.38	172.28	1.91189	Prefer to use isorm1	22.142
F2-1546	0/1	1.01816	-0.925809	120.72	61.34	1.96805	Prefer to use isorm1	30.703
F2-1561	0/0	-0.82828	0.962318	967.22	139.66	6.92553	Prefer to use isorm1	33.7681
F2-1563	0/1	1.0307	-0.856018	508.47	242.69	2.09514	Prefer to use isorm1	16.7767
F2-1567	0/0	-0.839344	1.03474	715.72	117.69	6.0814	Prefer to use isorm1	4.95773
F2-1569	0/0	-0.833449	1.00293	1109.56	158.63	6.99464	Prefer to use isorm1	22.6895
F2-1573	0/1	1.0396	-0.866723	570.19	267.4	2.13235	Prefer to use isorm1	21.0675
F2-1581	0/1	0.928393	-0.918342	428.44	207.15	2.06826	Prefer to use isorm1	35.7448
F2-1583	0/0	-0.813912	0.867059	752	83.34	9.02328	Prefer to use isorm1	12.2291
F2-1585	0/0	-0.826793	1.00315	1371.56	228.85	5.99327	Prefer to use isorm1	22.0728
F2-1587	0/1	0.998255	-0.915631	429.88	197.68	2.17463	Prefer to use isorm1	13.9863
F2-1589	./.	1.10962	-0.907337	575.78	272	2.11684	Prefer to use isorm1	25.6668
F2-1740	0/0	-0.824614	0.9319	1001.78	172.5	5.80742	Prefer to use isorm1	11.7797
F2-1742	0/0	-0.827258	0.924443	1388.69	199.31	6.96749	Prefer to use isorm1	29.722
F2-1743	0/0	-0.795767	0.884675	881.03	128.38	6.86267	Prefer to use isorm1	35.0627
F2-1744	0/0	-0.806723	0.8711	703.62	132.5	5.31034	Prefer to use isorm1	27.2891
F2-1745	./.	-0.814463	0.849803	972.81	132	7.36977	Prefer to use isorm1	36.7375
F2-1746	0/0	-0.820451	0.936441	663.91	105.68	6.28227	Prefer to use isorm1	6.73699
F2-1747	0/0	-0.803622	0.90928	1143.31	202.31	5.65128	Prefer to use isorm1	29.2818
F2-1748	0/0	-0.797851	0.879468	714.81	106.25	6.72762	Prefer to use isorm1	10.7462
F2-1749	0/0	-0.797261	0.890886	1092.59	156.94	6.96183	Prefer to use isorm1	36.6967
F2-1750	0/0	-0.801574	0.895949	1010.12	137.29	7.35756	Prefer to use isorm1	39.2915
F2-1751	0/0	-0.806129	0.890886	864.75	161.84	5.34324	Prefer to use isorm1	37.1334
F2-1754	0/0	-0.83925	0.94589	1118.41	153.97	7.26382	Prefer to use isorm1	22.1448
F2-1880	0/0	-0.822808	0.928241	853.66	114.56	7.45164	Prefer to use isorm1	NA
F2-1882	0/1	0.77258	-0.700428	514.25	230.59	2.23015	Prefer to use isorm1	27.8606
F2-1884	0/0	-0.821375	0.905845	887.19	139.4	6.36435	Prefer to use isorm1	23.2794
F2-1886	0/1	1.02232	-1.02756	558.88	285.62	1.95673	Prefer to use isorm1	34.1473
F2-1890	0/0	-0.80467	0.917639	571.97	109.19	5.2383	Prefer to use isorm1	5.54811
F2-1892	0/1	0.850181	-0.792602	388.38	192.31	2.01955	Prefer to use isorm1	37.2872
F2-1898	0/1	1.14676	-0.941155	515.78	284.88	1.81052	Prefer to use isorm1	26.2406
F2-1919	1/1	3.18245	-2.71027	87.38	410.03	0.213106	Prefer to use isfom2	37.2097
F2-1923	0/0	-0.806357	0.920909	1179.72	190.97	6.17751	Prefer to use isorm1	24.8595
F2-1925	0/0	0.998147	-0.826979	763.62	369.07	2.06904	Prefer to use isorm1	23.01
F2-1927	0/1	0.307323	-0.498933	200.19	84.69	2.3638	Prefer to use isorm1	9.11476
F2-1931	0/1	0.476203	-0.577546	366.12	141.38	2.58962	Prefer to use isorm1	51.8339
F2-205	0/0	-0.808779	0.820867	854.62	75.47	11.324	Prefer to use isorm1	NA
F2-207	0/0	-0.757951	0.863271	445.38	52.84	8.42884	Prefer to use isorm1	NA
F2-2076	0/0	-0.805262	0.902272	1136.19	172.28	6.59502	Prefer to use isorm1	31.3748
F2-2078	0/0	-0.808276	0.82814	961.94	133.37	7.21257	Prefer to use isorm1	18.8037
F2-2080	0/0	-0.818006	0.847109	740.38	111.56	6.63661	Prefer to use isorm1	31.24
F2-2082	0/0	-0.805354	0.861645	658.88	88.93	7.40897	Prefer to use isorm1	19.4286
F2-2084	0/0	-0.81006	0.886432	725.19	107.62	6.73843	Prefer to use isorm1	16.1368
F2-2088	0/0	-0.804624	0.85716	572.22	84.66	6.75904	Prefer to use isorm1	29.888
F2-2090	0/0	-0.80171	0.864708	851.94	152.81	5.57516	Prefer to use isorm1	21.9142
F2-2092	0/0	-0.805034	0.844468	800.09	136.38	5.86662	Prefer to use isorm1	9.01785
F2-2103	0/0	-0.788996	0.907785	1292.12	209.69	6.16205	Prefer to use isorm1	43.81
F2-2105	0/0	-0.821098	0.842209	532.66	77.96	6.83248	Prefer to use isorm1	24.9934
F2-2107	0/0	-0.795359	0.874817	960.91	179.21	5.36192	Prefer to use isorm1	31.2367
F2-2111	0/0	-0.781768	0.880537	804.41	156.9	5.1269	Prefer to use isorm1	21.8196
F2-213	0/1	0.719095	-0.67793	631.06	266.85	2.36485	Prefer to use isorm1	19.4928
F2-215	0/1	1.01307	-0.954644	414.75	171.5	2.41837	Prefer to use isorm1	13.4757
F2-225	0/1	0.684376	-0.634573	452.94	165.09	2.74359	Prefer to use isorm1	28.5362
F2-2256	0/0	-0.810152	0.851081	1006.09	199.72	5.0375	Prefer to use isorm1	23.9423
F2-2258	0/1	0.987244	-0.865475	426.59	231.91	1.83946	Prefer to use isorm1	NA
F2-2260	0/0	-0.801255	0.877625	872.78	132.97	6.56374	Prefer to use isorm1	3.07801
F2-2262	0/0	-0.827072	0.915932	742.72	139.84	5.31121	Prefer to use isorm1	9.4558
F2-2264	0/1	0.909181	-0.778549	642.31	299.47	2.14482	Prefer to use isorm1	27.8787
F2-2266	0/0	-0.790572	0.840517	824.59	156	5.28583	Prefer to use isorm1	22.9124
F2-2268	0/0	-0.80622	0.885504	887.94	161.25	5.5066	Prefer to use isorm1	14.3438
F2-2270	0/1	1.02549	-0.801483	599.81	266.07	2.25433	Prefer to use isorm1	17.1214
F2-231	0/0	-0.801255	0.857493	712.12	95.22	7.47868	Prefer to use isorm1	13.4612
F2-235	0/0	-0.784098	0.793551	879.84	113.35	7.76215	Prefer to use isorm1	28.2337
F2-2354	0/1	0.834383	-0.705918	668.12	336.47	1.98567	Prefer to use isorm1	26.7584
F2-2356	0/1	0.666191	-0.620798	602.28	269.47	2.23505	Prefer to use isorm1	33.9356
F2-2358	0/1	0.842538	-0.80686	441.69	207.37	2.12996	Prefer to use isorm1	21.1666
F2-2362	0/0	-0.841034	0.971581	861.28	132.38	6.50612	Prefer to use isorm1	6.05157
F2-2364	0/1	0.219484	-0.424266	545.94	206.81	2.63981	Prefer to use isorm1	47.3571
F2-2366	0/1	0.462543	-0.521508	568.56	251.6	2.25978	Prefer to use isorm1	17.6803
F2-2370	./.	0.390511	-0.433304	204.5	77.94	2.62381	Prefer to use isorm1	9.82287
F2-2372	0/1	0.281185	-0.441141	517.59	209.1	2.47532	Prefer to use isorm1	11.3583
F2-2374	0/1	0.353579	-0.464416	542.28	206.72	2.62326	Prefer to use isorm1	9.41666
F2-2376	0/1	0.299657	-0.45368	591.31	236.57	2.49951	Prefer to use isorm1	23.2647
F2-2378	./.	0.494978	-0.545347	448.28	184.34	2.43181	Prefer to use isorm1	NA
F2-239	0/0	-0.810335	0.886774	676.69	98.06	6.90078	Prefer to use isorm1	9.06177
F2-241	0/0	-0.824521	0.985956	808.66	169.75	4.76383	Prefer to use isorm1	NA
F2-243	./.	-0.864181	1.0186	1097.69	183.62	5.97805	Prefer to use isorm1	4.95426
F2-245	0/0	-0.831957	0.930069	695.03	101.09	6.87536	Prefer to use isorm1	6.37795
F2-247	0/0	-0.816119	0.924898	794.72	131.9	6.02517	Prefer to use isorm1	12.2789
F2-249	0/0	-0.816073	0.857208	665.47	96.87	6.86972	Prefer to use isorm1	10.9916
F2-251	0/0	-0.81171	0.927633	1130.41	160.34	7.05008	Prefer to use isorm1	NA
F2-253	0/0	-0.791294	0.85697	908.38	165.28	5.49601	Prefer to use isorm1	9.56832
F2-255	0/0	-0.82119	0.952773	895.5	144.31	6.20539	Prefer to use isorm1	NA
F2-257	0/0	-0.850939	0.979702	1036.38	179.87	5.76183	Prefer to use isorm1	NA
F2-259	0/0	-0.843855	0.988587	1171.22	202.94	5.77126	Prefer to use isorm1	NA
F2-267	0/1	0.92885	-0.812719	563.62	243.1	2.31847	Prefer to use isorm1	NA
F2-271	1/1	3.16224	-2.71814	172.22	403.09	0.427249	Prefer to use isfom2	NA
F2-279	0/0	-0.787646	0.850513	888.41	135.78	6.54301	Prefer to use isorm1	NA
F2-291	0/0	-0.794681	0.87414	350.31	40.19	8.71635	Prefer to use isorm1	NA
F2-297	0/1	0.944653	-0.854639	620.28	331.63	1.8704	Prefer to use isorm1	NA
F2-301	0/0	-0.840705	0.958917	640.69	135.43	4.73078	Prefer to use isorm1	11.123
F2-309	0/1	0.911077	-0.804943	467.41	233.81	1.9991	Prefer to use isorm1	22.337
F2-313	0/0	-0.779711	0.883992	382.38	50.93	7.50795	Prefer to use isorm1	10.4421
F2-319	0/0	-0.797352	0.840517	642.66	73.81	8.70695	Prefer to use isorm1	4.59961
F2-321	0/0	-0.800483	0.887556	815.38	101.43	8.03884	Prefer to use isorm1	9.60954
F2-329	0/1	0.593399	-0.592888	662.34	259.6	2.55139	Prefer to use isorm1	14.9208
F2-331	0/0	-0.816395	0.964048	321.19	35.62	9.01713	Prefer to use isorm1	3.49485
F2-337	0/0	-0.836299	0.822808	550.94	82.75	6.65789	Prefer to use isorm1	7.90715
F2-339	0/1	0.614612	-0.601876	303.56	114.06	2.66141	Prefer to use isorm1	11.3267
F2-351	0/0	-0.810427	0.885748	437.03	81.06	5.39144	Prefer to use isorm1	10.5377
F2-353	0/0	-0.810518	0.942851	975.31	141.75	6.88049	Prefer to use isorm1	9.25593
F2-359	0/0	-0.800119	0.842961	496.97	63.87	7.78096	Prefer to use isorm1	20.8961
F2-363	0/0	-0.810518	0.81773	701.81	71.97	9.75142	Prefer to use isorm1	17.6556
F2-365	0/0	-0.827211	0.886872	604.34	84.41	7.15958	Prefer to use isorm1	NA
F2-367	0/1	0.941669	-0.91965	311	153.91	2.02066	Prefer to use isorm1	24.7933
F2-369	0/0	-0.799075	0.904405	662.53	88.25	7.50742	Prefer to use isorm1	8.89432
F2-379	1/1	3.04818	-2.71682	96.78	290.31	0.333368	Prefer to use isfom2	31.1658
F2-385	0/0	-0.821098	0.885163	756.41	96.28	7.85636	Prefer to use isorm1	12.822
F2-399	0/1	1.15604	-1.01362	446.66	254.9	1.7523	Prefer to use isorm1	25.0206
F2-401	0/1	0.719351	-0.597731	521.88	245.28	2.12769	Prefer to use isorm1	NA
F2-413	0/0	-0.804396	0.891573	730.69	140.43	5.20323	Prefer to use isorm1	8.43215
F2-417	0/0	-0.813223	0.880197	821.88	115.46	7.11831	Prefer to use isorm1	NA
F2-421	0/1	0.844939	-0.814371	365.44	186.94	1.95485	Prefer to use isorm1	11.7625
F2-429	1/1	2.90071	-2.60566	77.78	293.22	0.265262	Prefer to use isfom2	44.9153
F2-431	0/0	-0.784951	0.818744	546.16	69.75	7.83025	Prefer to use isorm1	NA
F2-439	./.	0.812764	-0.725773	620.22	328.84	1.88608	Prefer to use isorm1	30.499
F2-441	1/1	2.90517	-2.63955	52	210.53	0.246996	Prefer to use isfom2	35.8907
F2-455	0/0	-0.814096	0.933531	669.09	136.85	4.88922	Prefer to use isorm1	11.3145
F2-461	0/1	1.28693	-1.14327	517.59	293.16	1.76555	Prefer to use isorm1	12.6519
F2-467	0/1	0.850039	-0.91965	479.88	234.68	2.04483	Prefer to use isorm1	12.18
F2-471	0/1	1.38022	-1.1612	682.12	439.07	1.55356	Prefer to use isorm1	37.506
F2-479	1/1	3.04818	-2.71814	78.72	294.4	0.267391	Prefer to use isfom2	NA
F2-489	0/0	-0.772402	0.924493	697.41	130.59	5.34045	Prefer to use isorm1	NA
F2-493	0/1	0.580939	-0.5721	483.84	211.5	2.28766	Prefer to use isorm1	NA
F2-495	0/0	-0.799302	0.929256	784.28	171.53	4.57226	Prefer to use isorm1	NA
F2-501	0/0	-0.784816	0.838313	725.38	116.28	6.23822	Prefer to use isorm1	5.56008
F2-503	0/0	-0.815613	0.934653	1045.56	123.5	8.46607	Prefer to use isorm1	6.75153
F2-505	./.	-0.803986	0.914929	1246	127.34	9.78483	Prefer to use isorm1	9.75031
F2-507	0/0	-0.843149	1.02209	850	122.94	6.91394	Prefer to use isorm1	18.3481
F2-509	0/0	-0.805308	0.898217	1012.03	135.41	7.47382	Prefer to use isorm1	9.27301
F2-511	0/0	-0.807271	0.930832	1140.16	156.06	7.30591	Prefer to use isorm1	NA
F2-517	0/0	-0.792286	0.904355	1119.06	158.32	7.06834	Prefer to use isorm1	6.83242
F2-519	0/1	1.24655	-1.0844	511.94	293.68	1.74319	Prefer to use isorm1	NA
F2-523	0/0	-0.770936	0.84862	655.28	59.5	11.0131	Prefer to use isorm1	10.7436
F2-527	0/0	-0.795767	0.859305	700.53	110.13	6.36094	Prefer to use isorm1	5.78926
F2-529	0/0	-0.784143	0.928241	603.84	111.78	5.40204	Prefer to use isorm1	13.1343
F2-533	0/0	-0.788816	0.936083	843.88	158.53	5.32316	Prefer to use isorm1	5.15152
F2-535	0/0	-0.786298	0.921968	494.22	65.19	7.58122	Prefer to use isorm1	3.66653
F2-539	0/0	-0.80823	0.902718	775.03	167.72	4.62098	Prefer to use isorm1	5.34421
F2-541	0/0	-0.796401	0.905348	828.75	123.03	6.73616	Prefer to use isorm1	15.6032
F2-543	0/1	0.910927	-0.854924	322.34	171.88	1.87538	Prefer to use isorm1	23.6133
F2-545	0/0	-0.828651	0.919701	1521.03	227.09	6.69792	Prefer to use isorm1	20.1212
F2-547	0/0	-0.837048	0.978158	1034.25	153.09	6.75583	Prefer to use isorm1	9.49063
F2-549	0/0	-0.79631	0.903313	854.16	138.15	6.18284	Prefer to use isorm1	15.2902
F2-553	0/1	0.849803	-0.757336	403.59	197.5	2.04349	Prefer to use isorm1	9.16766
F2-555	0/1	0.69828	-0.624481	771.09	276.91	2.78462	Prefer to use isorm1	6.18252
F2-557	1/1	3.32586	-2.72214	60.16	225.37	0.266939	Prefer to use isfom2	22.8361
F2-559	./.	-0.811526	0.928901	525.53	70.03	7.50436	Prefer to use isorm1	1.75137
F2-561	0/0	-0.800892	0.950543	1234.66	204.65	6.03303	Prefer to use isorm1	7.56216
F2-567	0/1	0.871486	-0.765665	641.84	308.16	2.08281	Prefer to use isorm1	20.7413
F2-571	1/1	3.02498	-2.59214	123.84	304.47	0.40674	Prefer to use isfom2	28.2438
F2-577	0/1	0.920053	-0.853499	509.47	277	1.83924	Prefer to use isorm1	6.66537
F2-579	0/1	0.630183	-0.612423	624.75	318.87	1.95926	Prefer to use isorm1	5.54215
F2-581	0/1	0.747662	-0.594107	540.44	260.22	2.07686	Prefer to use isorm1	8.28652
F2-583	0/1	0.867731	-0.767302	463.38	202.81	2.2848	Prefer to use isorm1	12.5466
F2-585	0/1	1.02271	-0.827629	956.47	450.81	2.12167	Prefer to use isorm1	7.96017
F2-587	0/0	-0.814693	0.986439	1013.78	174.94	5.79502	Prefer to use isorm1	6.12279
F2-591	0/0	-0.791339	0.952565	870.5	120.69	7.21269	Prefer to use isorm1	8.98924
F2-593	0/0	-0.800528	0.985474	1011.88	139.65	7.24583	Prefer to use isorm1	6.14917
F2-595	0/0	-0.837048	1.02761	433.81	63.63	6.8177	Prefer to use isorm1	7.56216
F2-599	0/1	0.820266	-0.666274	359.06	158.44	2.26622	Prefer to use isorm1	5.36985
F2-601	0/1	1.05105	-0.930171	485.38	248.34	1.9545	Prefer to use isorm1	20.9473
F2-603	0/0	-0.803713	0.926619	739.53	109.06	6.78095	Prefer to use isorm1	6.46724
F2-605	0/1	0.872113	-0.795631	616.72	283.62	2.17446	Prefer to use isorm1	22.3013
F2-607	0/0	-0.820266	0.923685	762.34	113.94	6.69071	Prefer to use isorm1	NA
F2-609	1/1	3.10425	-2.66511	123.44	336.81	0.366497	Prefer to use isfom2	58.5148
F2-611	0/1	0.36822	-0.488688	763.69	269.43	2.83447	Prefer to use isorm1	17.7306
F2-617	1/1	1.45004	-1.84432	80.41	204.84	0.39255	Prefer to use isfom2	60.7109
F2-619	0/0	-0.78253	0.896293	844.66	133.37	6.33321	Prefer to use isorm1	17.3859
F2-621	0/0	-0.787376	0.907885	919.78	144.38	6.37055	Prefer to use isorm1	11.2226
F2-625	0/0	-0.824336	0.882726	761.22	100.62	7.5653	Prefer to use isorm1	NA
F2-633	0/1	0.802939	-0.669117	496.59	207.82	2.38952	Prefer to use isorm1	10.863
F2-635	0/0	-0.812719	1.03345	1355.81	238.6	5.68236	Prefer to use isorm1	6.35438
F2-637	0/0	-0.798032	0.904305	743.47	129.03	5.76199	Prefer to use isorm1	6.82678
F2-639	0/1	0.551364	-0.571129	383.41	152.93	2.50709	Prefer to use isorm1	9.9718
F2-641	0/1	1.29018	-1.06095	408.91	245.9	1.66291	Prefer to use isorm1	12.3891
F2-643	0/1	0.930578	-0.74544	647.31	288.5	2.24371	Prefer to use isorm1	9.30289
F2-645	0/0	-0.856256	1.00152	812.12	135.82	5.97938	Prefer to use isorm1	5.17972
F2-647	0/0	-0.841598	0.913877	798.94	95.78	8.34141	Prefer to use isorm1	11.1806
F2-649	0/1	0.898365	-0.738838	728.75	350.66	2.07822	Prefer to use isorm1	18.2688
F2-651	0/0	-0.821698	0.928393	924.19	148.34	6.23021	Prefer to use isorm1	23.4254
F2-657	0/1	1.19298	-1.00413	529.75	253.78	2.08744	Prefer to use isorm1	8.93585
F2-659	0/1	0.970366	-0.761516	744.94	388.53	1.91733	Prefer to use isorm1	15.9672
F2-665	0/0	-0.644161	0.7437	362.03	54.35	6.66109	Prefer to use isorm1	3.95868
F2-667	0/0	-0.83219	0.992842	1171.41	156.56	7.48218	Prefer to use isorm1	7.08001
F2-671	0/0	-0.813361	1.04556	1023.09	127.22	8.0419	Prefer to use isorm1	6.26664
F2-673	0/1	1.23558	-1.04607	515.12	266.72	1.93131	Prefer to use isorm1	15.556
F2-675	./.	-0.848478	1.00479	1231.91	187.43	6.57264	Prefer to use isorm1	7.90886
F2-677	0/0	-0.805627	0.936594	554.84	112.57	4.92884	Prefer to use isorm1	6.97269
F2-679	0/1	0.725044	-0.709985	712.25	297.5	2.39412	Prefer to use isorm1	17.3509
F2-681	0/0	-0.825634	0.892014	744.5	123.81	6.01325	Prefer to use isorm1	9.54187
F2-683	0/1	0.932715	-0.920708	411.59	182.57	2.25442	Prefer to use isorm1	6.11624
F2-685	0/0	-0.826608	0.990632	679.53	129.66	5.24086	Prefer to use isorm1	3.55517
F2-687	0/1	1.04893	-0.884041	391.47	214.34	1.8264	Prefer to use isorm1	6.26664
F2-689	0/0	-0.827443	0.92814	787.38	128.43	6.13081	Prefer to use isorm1	7.53769
F2-693	0/1	0.721446	-0.636066	237.97	102.78	2.31533	Prefer to use isorm1	3.55898
F2-695	0/1	0.920103	-0.811755	358.53	157.13	2.28174	Prefer to use isorm1	6.66537
F2-697	0/1	0.854449	-0.819943	490.06	213.69	2.29332	Prefer to use isorm1	30.5469
F2-705	0/0	-0.83457	0.971475	642.75	103.78	6.19339	Prefer to use isorm1	27.9448
F2-707	0/0	-0.825309	0.948524	957.97	116.94	8.19198	Prefer to use isorm1	44.3446
F2-709	0/0	-0.822207	0.923937	876.88	126.31	6.94228	Prefer to use isorm1	10.8514
F2-711	0/1	1.17648	-1.05173	553.75	298.03	1.85803	Prefer to use isorm1	30.9096
F2-715	0/1	0.776854	-0.672214	575.44	194.78	2.95431	Prefer to use isorm1	26.1606
F2-717	0/1	0.938437	-0.825819	505.97	217.94	2.3216	Prefer to use isorm1	39.065
F2-721	0/0	-0.829163	0.996574	631.91	106.43	5.93733	Prefer to use isorm1	NA
F2-723	0/1	0.958187	-0.832516	623.53	298.44	2.0893	Prefer to use isorm1	26.55
F2-725	0/1	0.917237	-0.979915	603.09	313.85	1.92159	Prefer to use isorm1	26.3819
F2-727	0/0	-0.809053	0.904653	776.66	140.15	5.54163	Prefer to use isorm1	31.7448
F2-729	0/0	-0.838594	0.817454	1015.47	181.69	5.58903	Prefer to use isorm1	46.9883
F2-731	0/1	1.07613	-1.07348	614.53	364.31	1.68683	Prefer to use isorm1	40.1302
F2-733	0/1	1.18856	-1.13664	515.19	299.93	1.7177	Prefer to use isorm1	33.1308
F2-735	0/0	-0.815383	0.861071	899.28	125.91	7.14224	Prefer to use isorm1	25.1293
F2-737	0/1	0.853832	-0.77614	519.38	256.59	2.02416	Prefer to use isorm1	41.1702
F2-739	0/1	0.76509	-0.682294	644.94	279.94	2.30385	Prefer to use isorm1	18.2099
F2-741	0/1	0.49278	-0.520488	465.28	157.84	2.9478	Prefer to use isorm1	45.2373
F2-743	1/1	3.19851	-2.72081	92.97	276.09	0.336738	Prefer to use isfom2	54.9707
F2-745	0/1	0.773602	-0.577975	176.69	76.25	2.31725	Prefer to use isorm1	22.7475
F2-747	0/0	-0.826051	0.961166	809.75	119.22	6.79207	Prefer to use isorm1	16.3933
F2-749	0/0	-0.803257	0.932002	947.78	153.38	6.17929	Prefer to use isorm1	20.5642
F2-751	0/1	0.96059	-0.822762	470.81	243.13	1.93645	Prefer to use isorm1	31.8674
F2-753	0/0	-0.821467	0.905845	782.12	104.82	7.46155	Prefer to use isorm1	27.0849
F2-757	0/0	-0.804989	0.901826	821.22	122.25	6.71755	Prefer to use isorm1	10.6655
F2-761	0/1	0.499008	-0.477681	450.59	176.25	2.55654	Prefer to use isorm1	NA
F2-763	0/0	-0.83219	0.978211	1254.03	176.63	7.09976	Prefer to use isorm1	5.35573
F2-765	0/0	-0.834476	0.99349	1150.09	194.38	5.91671	Prefer to use isorm1	6.64422
F2-767	0/1	0.388164	-0.450028	802.75	301.31	2.6642	Prefer to use isorm1	17.0406
F2-769	0/0	-0.794636	0.927126	1031.88	156.96	6.57416	Prefer to use isorm1	7.43348
F2-771	0/0	-0.688258	0.774849	1001.53	93.59	10.7013	Prefer to use isorm1	9.54187
F2-773	0/0	-0.836206	0.918694	908.88	82.93	10.9596	Prefer to use isorm1	7.96017
F2-775	0/0	-0.806266	0.959231	747.16	102.56	7.2851	Prefer to use isorm1	5.18534
F2-777	0/0	-0.839626	0.961846	980	140.28	6.98603	Prefer to use isorm1	18.967
F2-779	0/0	-0.792377	0.89965	1087.16	216.28	5.02663	Prefer to use isorm1	13.9189
F2-781	./.	0.907835	-0.97391	550.38	286.34	1.92212	Prefer to use isorm1	10.8398
F2-785	0/0	0.837376	-0.717004	586	230.44	2.54296	Prefer to use isorm1	12.1933
F2-787	0/1	0.538624	-0.525706	586.28	205.97	2.84643	Prefer to use isorm1	9.85435
F2-789	./.	2.92598	-2.5629	139.34	344.22	0.404799	Prefer to use isfom2	34.118
F2-793	0/1	1.24161	-1.0335	473.78	254.13	1.86432	Prefer to use isorm1	6.96515
F2-795	0/0	-0.774715	0.888485	584.62	82.79	7.06148	Prefer to use isorm1	4.66051
F2-797	0/1	1.00643	-0.852788	667.25	345.31	1.93232	Prefer to use isorm1	8.34013
F2-799	0/1	0.988425	-0.850371	576.66	274.84	2.09817	Prefer to use isorm1	11.8126
F2-801	0/0	-0.821698	0.962265	975.19	150.31	6.48786	Prefer to use isorm1	8.57124
F2-900	0/1	0.633968	-0.569383	896.47	352.03	2.54657	Prefer to use isorm1	44.036
F2-902	0/1	0.380388	-0.434572	521.94	198.12	2.63446	Prefer to use isorm1	27.4669
F2-903	0/1	0.842491	-0.736198	466.16	211.87	2.20022	Prefer to use isorm1	32.8867
F2-904	0/1	0.600453	-0.576533	657.97	279.41	2.35485	Prefer to use isorm1	NA
F2-906	0/1	0.963052	-0.781545	764.03	376.41	2.02978	Prefer to use isorm1	50.5122
F2-907	0/0	-0.787736	0.854259	1221.09	184.63	6.61371	Prefer to use isorm1	41.3413
F2-908	0/0	-0.816119	0.943417	1031.56	155.47	6.63511	Prefer to use isorm1	34.9869
F2-909	0/1	-0.830605	1.02885	1459.34	252.78	5.77316	Prefer to use isorm1	28.6082
F2-910	0/0	-0.807408	0.841739	525.53	86.81	6.0538	Prefer to use isorm1	35.2701
F2-911	0/0	-0.827211	0.985902	979.84	184.16	5.32059	Prefer to use isorm1	49.0349
F2-912	0/0	-0.83443	1.0171	1187.44	220.37	5.38839	Prefer to use isorm1	30.1476
F2-913	0/1	0.435297	-0.451524	692.44	288.9	2.39682	Prefer to use isorm1	34.303
F2-914	0/1	0.717387	-0.686503	788.62	357.54	2.20568	Prefer to use isorm1	44.4873
F2-915	0/1	1.05294	-0.929155	566.62	303.63	1.86615	Prefer to use isorm1	35.942
F2-916	0/1	0.758302	-0.734685	443.31	203.19	2.18175	Prefer to use isorm1	35.3081
F2-917	0/0	-0.849188	1.03717	695.66	109.96	6.32648	Prefer to use isorm1	31.5054
F2-918	0/0	-0.80759	0.900292	657.47	110.84	5.9317	Prefer to use isorm1	NA
F2-919	0/1	1.00676	-0.860641	691.75	303.31	2.28067	Prefer to use isorm1	47.164
F2-920	0/0	-0.803986	0.897575	662.16	109.56	6.04381	Prefer to use isorm1	43.0545
F2-922	0/1	0.213003	-0.359377	411	133.78	3.07221	Prefer to use isorm1	35.515
F2-923	0/0	-0.828233	0.963943	794.94	112.28	7.07998	Prefer to use isorm1	46.9184
F2-924	0/1	0.329561	-0.508968	655.81	238.69	2.74754	Prefer to use isorm1	38.539
F2-926	0/0	-0.78513	0.909829	891.22	137.37	6.48773	Prefer to use isorm1	55.3497
F2-927	0/0	-0.798984	0.865139	573.44	77.28	7.42029	Prefer to use isorm1	30.3839
F2-928	0/1	0.363777	-0.575249	393.69	166.97	2.35785	Prefer to use isorm1	55.6307
F2-929	0/0	-0.829675	1.00698	692.31	117.38	5.89802	Prefer to use isorm1	38.2836
F2-930	0/0	-0.829163	1.0617	605.72	78.22	7.7438	Prefer to use isorm1	26.8299
F2-931	0/1	0.750719	-0.665245	734.97	286.44	2.56588	Prefer to use isorm1	48.845
F2-932	0/0	-0.788681	0.907736	710.56	97.13	7.31556	Prefer to use isorm1	34.4801
F2-934	0/0	-0.756457	0.858065	930.66	131.87	7.05741	Prefer to use isorm1	25.3137
F2-935	0/1	0.837657	-0.805536	658.22	310.06	2.12288	Prefer to use isorm1	29.3028
F2-937	0/0	-0.820313	0.941309	979	182.25	5.37174	Prefer to use isorm1	34.06
F2-938	1/1	2.30309	-2.25529	224.72	284.87	0.788851	Prefer to use isfom2	69.7351
F2-939	0/1	0.816487	-0.708035	436.88	208	2.10038	Prefer to use isorm1	25.9143
F2-940	0/1	0.279779	-0.448824	413.44	151.94	2.72107	Prefer to use isorm1	37.0165
F2-941	0/0	-0.729383	0.869366	1213.66	208.56	5.81924	Prefer to use isorm1	10.7672
F2-942	1/1	3.16224	-2.73859	99.59	389.79	0.255497	Prefer to use isfom2	50.0189
F2-943	0/0	-0.848857	1.02555	593.47	114.65	5.17636	Prefer to use isorm1	17.4042
F2-945	0/0	-0.855542	1.05887	1366.47	256.25	5.33257	Prefer to use isorm1	20.546
F2-946	0/1	0.816533	-0.660028	809.03	354.56	2.28179	Prefer to use isorm1	27.3905
F2-948	0/0	-0.84574	1.04113	1437.44	259.37	5.54204	Prefer to use isorm1	29.65
F2-950	0/1	1.01456	-0.855732	607.59	294.79	2.06109	Prefer to use isorm1	39.5395
F2-951	0/1	0.770626	-0.635945	612.03	273	2.24187	Prefer to use isorm1	69.6633
F2-952	./.	1.05616	-0.967044	507.56	284.44	1.78442	Prefer to use isorm1	22.0005
F2-953	0/0	0.992411	-0.835832	740.25	360.84	2.05146	Prefer to use isorm1	47.9438
F2-955	0/1	0.463388	-0.52582	263.31	96.13	2.7391	Prefer to use isorm1	28.7126
F2-956	0/0	-0.801937	0.961584	798.19	106.03	7.52796	Prefer to use isorm1	49.4794
F2-957	0/1	0.501736	-0.513214	327.19	135.75	2.41024	Prefer to use isorm1	70.3623
F2-958	0/0	-0.823502	0.954748	1327.28	206.6	6.42439	Prefer to use isorm1	51.3316
F2-959	./.	-0.810152	0.95756	915.59	111.88	8.18368	Prefer to use isorm1	12.2158
F2-960	0/0	-0.809648	0.93639	1014.56	182.22	5.56778	Prefer to use isorm1	40.6864
F2-961	0/0	-0.791564	0.927582	912.47	168.09	5.42846	Prefer to use isorm1	2.31361
F2-962	0/1	0.658676	-0.667221	305.88	145.03	2.10908	Prefer to use isorm1	52.6109
F2-963	0/0	-0.814647	0.92101	889.12	95.44	9.31601	Prefer to use isorm1	33.6202
F2-964	0/0	-0.809328	0.92424	1055.34	146.19	7.21896	Prefer to use isorm1	24.968
F2-967	0/1	0.605476	-0.599624	241.94	102.15	2.36848	Prefer to use isorm1	34.2229
F2-969	./.	0.81999	-0.732398	437.41	185.12	2.36285	Prefer to use isorm1	4.27817
F2-970	0/0	-0.772802	0.836533	327.59	42.94	7.62902	Prefer to use isorm1	16.658
F2-972	0/0	-0.832936	0.958813	775.53	142.35	5.44805	Prefer to use isorm1	39.5642
F2-973	0/0	-0.821236	0.922321	728.12	119.5	6.09305	Prefer to use isorm1	51.1195
F2-974	0/0	-0.797715	0.924594	502.34	77.1	6.51543	Prefer to use isorm1	31.7984
F2-975	0/0	-0.829582	0.961323	749.75	145	5.17069	Prefer to use isorm1	52.5774
F2-977	0/0	-0.783695	0.940642	279.12	35.69	7.82068	Prefer to use isorm1	2.47351
F2-978	0/0	-0.791113	0.858446	543.84	68.88	7.89547	Prefer to use isorm1	14.825
F2-979	0/0	-0.796265	0.932868	744.47	128.87	5.77691	Prefer to use isorm1	25.6668
F2-980	0/0	-0.759886	0.828466	857.22	109.47	7.83064	Prefer to use isorm1	26.3498
F2-981	0/0	-0.751899	0.91538	532.97	64.15	8.30818	Prefer to use isorm1	33.2697
F2-983	0/0	-0.807088	0.904802	1216.09	145.16	8.37758	Prefer to use isorm1	52.5923
F2-984	0/0	-0.77138	0.8902	719.97	120.56	5.97188	Prefer to use isorm1	21.8608
F2-985	0/0	-0.834056	1.02566	572.94	73.15	7.8324	Prefer to use isorm1	4.79248
F2-987	0/0	-0.764207	0.811985	600.25	126.78	4.73458	Prefer to use isorm1	30.9032
F2-988	0/0	-0.784681	0.894078	856.62	98.13	8.72944	Prefer to use isorm1	34.9967
F2-989	0/0	-0.831351	0.960695	852.06	103.5	8.23246	Prefer to use isorm1	23.9306
F2-990	0/0	-0.794998	0.853784	533.81	90.35	5.90825	Prefer to use isorm1	42.0667
F2-992	0/0	-0.785085	0.887801	601.12	84	7.15619	Prefer to use isorm1	11.0963
F2-993	0/1	0.730803	-0.583518	336.06	155.28	2.16422	Prefer to use isorm1	26.0225
F2-995	0/1	0.778326	-0.736501	422.62	190.26	2.22128	Prefer to use isorm1	6.62468
F2-996	0/1	0.948317	-0.885016	377.22	173.75	2.17105	Prefer to use isorm1	NA
F2-997	0/1	0.792106	-0.758127	583.12	242.04	2.40919	Prefer to use isorm1	46.5732
F2-998	0/0	-0.790978	0.839532	545.78	70.97	7.69029	Prefer to use isorm1	33.9876
F2-999	0/1	0.582853	-0.543014	248.75	120.56	2.06329	Prefer to use isorm1	10.4857
